# Supplementary material for: Diversity of Root-Associated Fungi of the Terrestrial Orchids Gavilea lutea and Chloraea collicensis in a Temperate Forest Soil of South-Central Chile
Source: J Fungi (Basel). 2022 Jul 29;8(8):794. doi: 10.3390/jof8080794 (PMC9409917; doi:10.3390/jof8080794)
Supplement: Supplementary file 1 [file jof-08-00794-s001.zip]

Archive with 2 entries (2 files):
- jof-1766912-supplementary (v2).pdf
- jof-1766912-supplementary.xlsx
