# Supplementary material for: Diversity of Root-Associated Fungi of the Terrestrial Orchids Gavilea lutea and Chloraea collicensis in a Temperate Forest Soil of South-Central Chile
Source: J Fungi (Basel). 2022 Jul 29;8(8):794. doi: 10.3390/jof8080794 (PMC9409917; doi:10.3390/jof8080794)
Supplement: Supplementary file 1 [file jof-08-00794-s001.zip › jof-1766912-supplementary.xlsx]

## Sheet: Hoja1
Diversity of root-associated fungi of the terrestrial orchids Gavilea lutea and Chloraea collicensis in temperate forest soils of south-central Chile.
Héctor Herrera, Tedy Sanhueza, Rafael Borges da Silva Valadares, Francisco Matus, Guillermo Pereira, Cristian Atala, Maria de la Luz Mora, Cesar Arriagada Escamilla
Dataset S1: Taxonomy assignment of fungal ASVs in rhizosphere soil associated with terrestrial orchids from the Andes and Coastal Cordillera in Southern Chile.
Feature ID	Kingdom	Phylum	Class	Order	Family	Genus	Species	AB_1	AB_2	AB_3	AR_1	AR_2	AR_3	CB_1	CB_2	CB_3	CR_1	CR_2	CR_3
5e45afd438615dd8e304eaa49adf4461	k__Fungi	p__Ascomycota	c__Eurotiomycetes	o__Eurotiales	f__Trichocomaceae	g__Talaromyces	s__	0	0	0	0	0	0	1788	3464	2082	22371	40932	19438
fd3a3ad893e4be1096f123df2743b972	k__Fungi	p__Basidiomycota	c__Agaricomycetes	o__Agaricales	f__Cortinariaceae	g__Cortinarius	s__	67125	0	0	0	0	0	1262	0	0	0	0	0
60fd5bc991979cb1c5293abcc028d9bd	k__Fungi	p__Basidiomycota	c__Agaricomycetes	o__Atheliales	f__Atheliaceae	g__	s__	0	0	52346	18	5006	4894	0	0	0	0	0	0
c7bb35c6f228ace57d01b94fac9dae4c	k__Fungi	p__Ascomycota	c__Eurotiomycetes	o__Eurotiales	f__Aspergillaceae	g__Penicillium	s__	0	0	0	0	0	0	2519	1937	1213	11825	28490	4076
972677d6aff16aac9d90923cff9af714	k__Fungi	p__Ascomycota	c__Eurotiomycetes	o__Eurotiales	f__Trichocomaceae	g__Talaromyces	s__Talaromyces_yelensis	0	0	0	0	0	0	15	2909	0	668	13106	27663
84baeb1d84b6c7891f157c4f24eb53e7	k__Fungi	p__Ascomycota	c__Eurotiomycetes	o__Eurotiales	f__Aspergillaceae	g__Penicillium	s__	0	0	0	0	0	0	362	940	586	15832	9025	3735
a9213e6380ca37a71457634c8e0c7b76	k__Fungi	p__Basidiomycota	c__Agaricomycetes	o__Agaricales	f__Cortinariaceae	g__Cortinarius	s__	0	15485	0	12604	566	0	0	0	0	0	0	0
c0411d9384cd3c8aecd01c464844f700	k__Fungi	p__Basidiomycota	c__Agaricomycetes	o__Agaricales	f__Cortinariaceae	g__Cortinarius	s__	20	11807	0	12254	0	0	0	0	0	0	0	0
7ce9b41b9e47412666db5b54499646c7	k__Fungi	p__Basidiomycota	c__Agaricomycetes	o__Agaricales	f__Cortinariaceae	g__Cortinarius	s__unidentified	0	0	0	0	23919	0	0	0	0	0	0	0
12e297ca37da0aa6a3fd42039de791e6	k__Fungi	p__Basidiomycota	c__Agaricomycetes	o__Agaricales	f__Cortinariaceae	g__Cortinarius	s__	8639	3963	0	3045	7250	426	5	0	0	0	0	0
657fbd2ae1a37cc93ccc025cfa599f77	k__Fungi	p__Mortierellomycota	c__Mortierellomycetes	o__Mortierellales	f__Mortierellaceae	g__Mortierella	s__Mortierella_humilis	2693	3856	2295	4460	7902	1996	0	52	0	0	0	0
5dedfc4c1d4ded39d292e5b789d18e35	k__Fungi	p__Ascomycota	c__Eurotiomycetes	o__Eurotiales	f__Trichocomaceae	g__Talaromyces	s__	0	0	0	0	0	0	0	0	0	20831	888	1423
8f31ce607f5d853da0814f3a1d1542bf	k__Fungi	p__Basidiomycota	c__Agaricomycetes	o__Cantharellales	f__Clavulinaceae	g__unidentified	s__unidentified	0	10172	23	7506	5400	0	0	0	0	0	0	0
be24f9cb20b82d31c7cc72b0be8ddc6b	k__Fungi	p__Basidiomycota	c__Agaricomycetes	o__Agaricales	f__Cortinariaceae	g__Cortinarius	s__	0	6441	0	4166	10083	0	0	0	0	0	0	0
465b42cf3ac92b48eb12ce6a1f9a9c1f	k__Fungi	p__Basidiomycota	c__Agaricomycetes	o__Agaricales	f__Inocybaceae	g__Inocybe	s__unidentified	0	9326	0	11001	131	0	0	0	0	0	0	0
5860ea813c6347029abdd86c942063c7	k__Fungi	p__Basidiomycota	c__Agaricomycetes	o__Agaricales	f__Cortinariaceae	g__	s__	14390	0	0	0	0	0	124	51	0	0	0	0
c0520e3db446bed696b2fb5ce39941c6	k__Fungi	p__Basidiomycota	c__Agaricomycetes	o__Agaricales	f__Inocybaceae	g__Inocybe	s__unidentified	87	249	18	196	0	13795	0	0	0	0	0	0
1b6fa2830dbe8ac5bd2ba371080d0a2f	k__Fungi	p__Basidiomycota	c__Agaricomycetes	o__Agaricales	f__Cortinariaceae	g__Cortinarius	s__	0	0	14184	6	0	0	0	0	0	0	0	0
ff2cd486ac98edb9830afa6067027a58	k__Fungi	p__Ascomycota	c__Eurotiomycetes	o__Eurotiales	f__Aspergillaceae	g__Penicillium	s__Penicillium_annulatum	0	0	0	0	0	0	70	453	184	10152	630	2174
2908746fb755034897468ce2474b6aef	k__Fungi	p__Ascomycota	c__Orbiliomycetes	o__GS33	f__unidentified	g__unidentified	s__unidentified	0	0	0	0	0	0	2948	1312	7781	151	0	143
2fd329ccea84511fa1ba514ede862a91	k__Fungi	p__Basidiomycota	c__Agaricomycetes	o__Agaricales	f__Inocybaceae	g__Inocybe	s__unidentified	0	5874	0	5828	0	0	8	0	0	0	0	0
d240e492a3b734ee96da487f32868a0f	k__Fungi	p__	c__	o__	f__	g__	s__	0	0	0	0	0	0	1657	7145	906	137	157	90
43366bab30b58aeb6bdf9e401c9a2178	k__Fungi	p__Ascomycota	c__Eurotiomycetes	o__Chaetothyriales	f__unidentified	g__unidentified	s__unidentified	0	0	0	0	0	0	5288	2147	1264	121	163	360
52e0bb048fdcce9c2bda0ed0793dac0e	k__Fungi	p__Ascomycota	c__Eurotiomycetes	o__Chaetothyriales	f__Herpotrichiellaceae	g__unidentified	s__unidentified	0	0	0	0	0	0	0	0	9325	0	0	0
23f3bfc2c28b7953dcc0eeb11c403f1d	k__Fungi	p__Ascomycota	c__Sordariomycetes	o__Hypocreales	f__Ophiocordycipitaceae	g__Purpureocillium	s__Purpureocillium_lilacinum	0	0	0	0	0	0	50	50	117	3208	1763	3618
69c9a9e85e262dc294bf6d86f4f2ddd8	k__Fungi	p__Ascomycota	c__	o__	f__	g__	s__	0	0	0	0	0	0	1298	6195	918	119	17	0
0b34149199552b1916f131fe213bee29	k__Fungi	p__Ascomycota	c__Dothideomycetes	o__Capnodiales	f__Cladosporiaceae	g__Cladosporium	s__	0	0	0	0	6	2	815	588	5639	1250	86	137
353fd137486165ca72ac0e48507cae2c	k__Fungi	p__Basidiomycota	c__Agaricomycetes	o__Agaricales	f__Agaricaceae	g__Agaricus	s__Agaricus_campestris	0	0	0	0	0	9	0	7887	0	0	0	423
a28ebad2405f895300f71b5a45d3a1a9	k__Fungi	p__Basidiomycota	c__Agaricomycetes	o__Agaricales	f__Inocybaceae	g__Inocybe	s__unidentified	0	16	0	0	8144	23	0	0	0	0	0	0
f2a5b845539db8002476c5bf35fb4c5e	k__Fungi	p__Ascomycota	c__Eurotiomycetes	o__Chaetothyriales	f__Herpotrichiellaceae	g__unidentified	s__unidentified	0	0	0	0	0	0	4667	22	3248	12	4	41
2553ea0f49d7b16e03f8919a6ab0cf3d	k__Fungi	p__Basidiomycota	c__Agaricomycetes	o__Russulales	f__Russulaceae	g__Russula	s__unidentified	0	0	26	0	0	7847	0	0	0	0	0	0
1bfb907a5efc49a7483ddf7bab97e642	k__Fungi	p__Ascomycota	c__	o__	f__	g__	s__	0	0	0	0	0	0	1149	5794	668	0	0	150
276d3777ad30773a6245cfe2f7f0ad24	k__Fungi	p__Ascomycota	c__Sordariomycetes	o__Hypocreales	f__Nectriaceae	g__	s__	0	0	0	0	0	0	853	377	467	0	0	5848
efefcd1a82107d44ea12feeedff28cd3	k__Fungi	p__Mucoromycota	c__Umbelopsidomycetes	o__Umbelopsidales	f__Umbelopsidaceae	g__Umbelopsis	s__Umbelopsis_changbaiensis	3247	354	142	431	722	2445	38	0	0	65	0	0
dc6653ba55fe9aae45aad6fcbacedf0c	k__Fungi	p__Ascomycota	c__Sordariomycetes	o__Hypocreales	f__Nectriaceae	g__	s__	0	0	0	0	0	0	0	0	0	3573	3144	0
37f4926d19a8dae3e4ed8fe8ee8678b8	k__Fungi	p__Ascomycota	c__Eurotiomycetes	o__Eurotiales	f__Aspergillaceae	g__Penicillium	s__Penicillium_bilaiae	0	0	0	0	0	0	0	65	0	0	705	5939
b50e82b3c11109c2882bb65fbd420625	k__Fungi	p__unidentified	c__unidentified	o__unidentified	f__unidentified	g__unidentified	s__unidentified	0	344	24	346	657	5330	0	0	0	0	0	0
3bcda233d9b913aa832d2174d92b847c	k__Fungi	p__Ascomycota	c__Sordariomycetes	o__unidentified	f__unidentified	g__unidentified	s__unidentified	0	0	0	0	0	6383	0	0	0	0	0	0
fb6d8f97cfe3b4f94453896c74cc11d1	k__Fungi	p__Basidiomycota	c__Agaricomycetes	o__Russulales	f__Russulaceae	g__Russula	s__unidentified	5225	519	0	412	0	0	12	0	0	0	0	0
02518e96e12a6265c2a6faf63b0b7b2a	k__Fungi	p__Basidiomycota	c__Agaricomycetes	o__Russulales	f__Russulaceae	g__Russula	s__unidentified	0	3754	0	2402	0	0	0	0	0	0	0	0
e7d8701fd1c7890fbc6182f1fec7e168	k__Fungi	p__	c__	o__	f__	g__	s__	0	0	0	0	0	0	2007	2052	1857	101	0	0
21c846e2ad88e009e7fbd8742833ffbb	k__Fungi	p__Ascomycota	c__Pezizomycetes	o__Pezizales	f__Pezizaceae	g__Ruhlandiella	s__unidentified	609	2767	13	1809	129	617	0	0	0	0	0	0
7f5de7a1ab0b6a31beacc90d98058168	k__Fungi	p__unidentified	c__unidentified	o__unidentified	f__unidentified	g__unidentified	s__unidentified	0	0	0	0	0	0	0	0	5894	0	0	0
f96d2dcbc60a744309efc6948ebcf2c2	k__Fungi	p__Basidiomycota	c__Agaricomycetes	o__Agaricales	f__Cortinariaceae	g__	s__	0	0	290	0	0	5415	0	0	0	0	0	0
bf4d796c645bc3e5bdf66a5fc676d119	k__Fungi	p__Ascomycota	c__Sordariomycetes	o__Sordariales	f__Chaetomiaceae	g__	s__	0	0	0	0	0	0	76	202	10	285	3371	1753
befd3b799bce85b392661055535d4204	k__Fungi	p__Ascomycota	c__Leotiomycetes	o__Helotiales	f__Helotiales_fam_Incertae_sedis	g__Leohumicola	s__Leohumicola_minima	0	0	0	0	0	0	2690	2352	211	58	0	95
378117a2b95cad6f213171c81ede374d	k__Fungi	p__Ascomycota	c__Eurotiomycetes	o__Eurotiales	f__Trichocomaceae	g__Talaromyces	s__Talaromyces_yelensis	0	0	0	0	0	0	0	0	0	2603	351	2343
928f1de30e35adc1c0b5abe3edc6a3a9	k__Fungi	p__Ascomycota	c__Eurotiomycetes	o__unidentified	f__unidentified	g__unidentified	s__unidentified	0	0	0	0	0	0	1487	0	3788	0	0	0
43635ce49bec78e14b81c978f069d042	k__Fungi	p__Ascomycota	c__Eurotiomycetes	o__Eurotiales	f__Aspergillaceae	g__Penicillium	s__Penicillium_ornatum	0	0	0	0	0	0	0	57	0	4937	226	8
118dd719d03f30ec8a27384530cb3424	k__Fungi	p__Mucoromycota	c__Umbelopsidomycetes	o__Umbelopsidales	f__Umbelopsidaceae	g__Umbelopsis	s__Umbelopsis_vinacea	2380	503	243	317	904	508	0	0	0	0	0	0
c9570cacc8ff3c0da8b5047d224be08c	k__Fungi	p__Basidiomycota	c__Agaricomycetes	o__Thelephorales	f__Thelephoraceae	g__unidentified	s__unidentified	0	0	1202	0	0	3626	0	0	0	0	0	0
b41f8f8c870fd0e1b26ccff771f5387d	k__Fungi	p__Basidiomycota	c__Agaricomycetes	o__Agaricales	f__Cortinariaceae	g__unidentified	s__unidentified	0	167	0	86	0	4490	0	0	0	0	0	0
a878b7bacf4d21adc4e1e489a7e6caf2	k__Fungi	p__Basidiomycota	c__Agaricomycetes	o__Agaricales	f__Cortinariaceae	g__	s__	0	0	0	0	102	4616	0	0	0	0	0	0
9950fdefb38886cccf25372fd81e1e62	k__Fungi	p__Ascomycota	c__Sordariomycetes	o__	f__	g__	s__	0	0	531	0	0	4102	0	0	0	0	0	0
c50b213240bf6b5bec06e15c78a72076	k__Fungi	p__Ascomycota	c__Eurotiomycetes	o__Eurotiales	f__Trichocomaceae	g__Rasamsonia	s__unidentified	0	0	0	0	0	0	1130	836	270	0	806	1543
67196c99aba3e38e1bb67c056f2a8ec7	k__Fungi	p__Basidiomycota	c__Agaricomycetes	o__Sebacinales	f__Sebacinaceae	g__Sebacina	s__unidentified	437	1516	548	1960	0	44	0	5	0	0	0	0
61ba119631af768e4942daf0a96d9223	k__Fungi	p__Ascomycota	c__Sordariomycetes	o__Xylariales	f__Xylariaceae	g__	s__	0	0	0	0	0	0	66	0	4441	0	0	0
3f9805fa5337bb00b30ece937e913741	k__Fungi	p__Basidiomycota	c__Agaricomycetes	o__Sebacinales	f__Sebacinaceae	g__Sebacina	s__unidentified	249	1407	1284	1368	96	0	0	0	0	0	0	0
027a5aa520c7d7c8dfec5384de588fa8	k__Fungi	p__Basidiomycota	c__Agaricomycetes	o__Russulales	f__Russulaceae	g__Russula	s__unidentified	0	2524	0	1795	0	0	0	0	0	0	0	0
8fe2a7cee9097e9159c3fb4545e380b4	k__Fungi	p__unidentified	c__unidentified	o__unidentified	f__unidentified	g__unidentified	s__unidentified	0	0	0	0	0	0	2036	1384	790	6	43	29
67dca87b8d1a8d95b6ab49db7915ef08	k__Fungi	p__Basidiomycota	c__Agaricomycetes	o__Agaricales	f__Cortinariaceae	g__Cortinarius	s__	0	2329	0	1910	0	0	0	0	0	0	0	0
db022e674e833c442967e4bbed7c0e32	k__Fungi	p__Basidiomycota	c__Agaricomycetes	o__Agaricales	f__Cortinariaceae	g__Cortinarius	s__	0	1809	0	1420	836	121	0	0	0	0	0	0
c0763d2d3e19f8478bdd5fbd3d3cc20d	k__Fungi	p__Mortierellomycota	c__Mortierellomycetes	o__Mortierellales	f__Mortierellaceae	g__Mortierella	s__Mortierella_parvispora	1537	32	1446	74	167	876	0	0	0	0	0	0
6b5b2707eec3a7ccf81bab6d68687732	k__Fungi	p__	c__	o__	f__	g__	s__	0	2070	107	1245	0	672	0	0	0	0	0	0
67cc451cf5a65cd32ad37628d48ec3ab	k__Fungi	p__Ascomycota	c__Eurotiomycetes	o__Eurotiales	f__Trichocomaceae	g__Rasamsonia	s__unidentified	0	0	0	0	0	0	449	2821	16	0	730	63
efad8efa40a0e127fba7f61d01ad9f5c	k__Fungi	p__	c__	o__	f__	g__	s__	0	0	0	0	0	0	1378	1140	1248	88	103	65
3e677309ca325ca5bd2bb1e46cb86c86	k__Fungi	p__Basidiomycota	c__Agaricomycetes	o__Agaricales	f__Inocybaceae	g__Inocybe	s__unidentified	0	0	0	0	3896	0	0	0	0	0	0	0
82524bd3c4c06df8a70f4261b528a4f8	k__Fungi	p__Ascomycota	c__	o__	f__	g__	s__	0	0	0	0	0	0	0	3799	0	0	0	0
a3b9efded84fa7f1b8b9cc32db6e6c4f	k__Fungi	p__Mortierellomycota	c__Mortierellomycetes	o__Mortierellales	f__Mortierellaceae	g__Mortierella	s__Mortierella_gamsii	919	891	218	636	722	361	17	0	0	0	0	0
2528cebae0fed1b7e9ec9e135201fb05	k__Fungi	p__Ascomycota	c__Eurotiomycetes	o__Eurotiales	f__Aspergillaceae	g__Penicillium	s__Penicillium_herquei	189	0	0	0	0	0	1123	12	253	127	1326	698
e901f7340efe1e8ebbe46fc243a641d5	k__Fungi	p__Ascomycota	c__Sordariomycetes	o__Hypocreales	f__Hypocreaceae	g__Monocillium	s__Monocillium_indicum	0	0	0	0	0	0	0	92	15	0	11	3578
642a9183151e5509be6a218075f87b9f	k__Fungi	p__Basidiomycota	c__Agaricomycetes	o__Agaricales	f__Cortinariaceae	g__	s__	0	2067	0	1594	0	0	0	0	0	0	0	0
ffa3feb3d57131b1d06c4056ef99c0d5	k__Fungi	p__Ascomycota	c__Dothideomycetes	o__Venturiales	f__unidentified	g__unidentified	s__unidentified	0	0	0	0	0	0	464	1035	1786	96	0	273
8bcb4468b68e2049da42db7ebc8162ee	k__Fungi	p__Ascomycota	c__	o__	f__	g__	s__	0	0	0	0	0	0	1331	712	1250	35	111	112
6fda3dd8abddd02ba4b7d44ad80346f8	k__Fungi	p__Ascomycota	c__Archaeorhizomycetes	o__Archaeorhizomycetales	f__Archaeorhizomycetaceae	g__Archaeorhizomyces	s__unidentified	0	0	0	0	0	0	1848	1153	340	0	0	34
82ebb911ff7650df191d927b77807d0d	k__Fungi	p__Ascomycota	c__Eurotiomycetes	o__Eurotiales	f__Trichocomaceae	g__Rasamsonia	s__unidentified	0	0	0	0	0	0	643	437	698	55	429	1089
59159a36f2f5e21828035e5b7a7bcf56	k__Fungi	p__Ascomycota	c__Eurotiomycetes	o__Eurotiales	f__Trichocomaceae	g__Talaromyces	s__	0	0	0	0	0	0	0	0	0	2821	206	270
a3b53815413d959662402e9ab9227c9d	k__Fungi	p__Basidiomycota	c__Agaricomycetes	o__Agaricales	f__Cortinariaceae	g__Cortinarius	s__unidentified	0	1866	0	1217	0	0	0	0	0	0	0	0
91a7b2cefcb1c7eded6597c05fa81615	k__Fungi	p__Basidiomycota	c__Agaricomycetes	o__Agaricales	f__Cortinariaceae	g__unidentified	s__unidentified	0	0	0	0	0	3073	0	0	0	0	0	0
d7fa3160089a4d778a8a5006825092be	k__Fungi	p__	c__	o__	f__	g__	s__	156	0	0	0	2900	0	0	0	0	0	0	0
0b8c04284c3e6c19060447227ab4d37c	k__Fungi	p__Ascomycota	c__Dothideomycetes	o__Mytilinidales	f__Gloniaceae	g__Cenococcum	s__	100	457	1132	430	221	682	0	0	0	0	0	0
37636e187a58789e8cc6f027da9e4c88	k__Fungi	p__Ascomycota	c__Eurotiomycetes	o__Chaetothyriales	f__Herpotrichiellaceae	g__unidentified	s__unidentified	0	0	0	0	0	0	2955	12	0	0	0	0
d2539983957e5facd9c706f287dd0f38	k__Fungi	p__Basidiomycota	c__Tremellomycetes	o__Tremellales	f__unidentified	g__unidentified	s__unidentified	0	0	0	0	0	0	74	48	78	1194	92	1461
f83d44318f6f4a6188d7b807618824f0	k__Fungi	p__Basidiomycota	c__Agaricomycetes	o__Agaricales	f__Cortinariaceae	g__	s__	1515	0	0	0	0	1351	50	0	0	0	0	0
e892a14935a39b7f4419b141a52e1a6e	k__Fungi	p__Basidiomycota	c__unidentified	o__unidentified	f__unidentified	g__unidentified	s__unidentified	0	0	0	0	0	0	1488	211	518	0	576	62
a7cdefc6aa30d8fc1a4e257e890cfec8	k__Fungi	p__Basidiomycota	c__Agaricomycetes	o__Agaricales	f__Cortinariaceae	g__Cortinarius	s__	0	0	0	0	0	2838	0	0	0	0	0	0
2609481d6d78cc4e8091ef91e9717846	k__Fungi	p__Ascomycota	c__Dothideomycetes	o__Capnodiales	f__	g__	s__	3	0	0	0	0	0	683	409	1402	152	32	148
a9ec676f36be5fc58f750a232109c9aa	k__Fungi	p__	c__	o__	f__	g__	s__	0	0	0	0	0	0	659	1571	350	51	9	149
f420adb887d484150013aa04e86090b9	k__Fungi	p__Basidiomycota	c__Agaricomycetes	o__Agaricales	f__Cortinariaceae	g__Cortinarius	s__unidentified	0	0	0	0	0	2778	0	0	0	0	0	0
bcc38c7e8f2289a9e8c436c3559294d2	k__Fungi	p__Basidiomycota	c__Agaricomycetes	o__Cantharellales	f__Clavulinaceae	g__unidentified	s__unidentified	0	0	469	0	6	2302	0	0	0	0	0	0
9ad8359a78f844279356fdc6dda204aa	k__Fungi	p__Basidiomycota	c__Agaricomycetes	o__Agaricales	f__Cortinariaceae	g__Cortinarius	s__unidentified	0	0	0	0	0	2773	0	0	0	0	0	0
08da5740f23d7e026e39785169ae8bbc	k__Fungi	p__Ascomycota	c__Pezizomycetes	o__Pezizales	f__Pyronemataceae	g__Tarzetta	s__unidentified	35	1220	0	1444	22	0	0	0	0	0	0	0
02b9975ce1fdf632520e0bdda5500236	k__Fungi	p__Mucoromycota	c__Mucoromycetes	o__Mucorales	f__Cunninghamellaceae	g__Gongronella	s__Gongronella_butleri	0	0	0	0	0	0	0	0	47	1348	0	1261
f432aa59f2146257c5151846ab15a478	k__Fungi	p__Ascomycota	c__Eurotiomycetes	o__Chaetothyriales	f__unidentified	g__unidentified	s__unidentified	0	0	0	0	0	0	0	1666	505	0	0	480
c182d700b42e2760eec9ed6ebd867cbb	k__Fungi	p__	c__	o__	f__	g__	s__	0	0	0	0	0	0	24	336	2228	5	0	0
1164e5f3855f05eac098e54bf2ebc2c3	k__Fungi	p__Ascomycota	c__Sordariomycetes	o__	f__	g__	s__	0	0	2487	0	0	0	0	0	0	0	0	0
a6ea713e71aa6e974e20d75dee8f1126	k__Fungi	p__Ascomycota	c__Eurotiomycetes	o__unidentified	f__unidentified	g__unidentified	s__unidentified	0	0	0	0	0	0	2439	10	0	0	0	0
ea28c3fa5a22d12d7653c25fb5e83124	k__Fungi	p__Ascomycota	c__Sordariomycetes	o__Sordariales	f__Lasiosphaeriaceae	g__Podospora	s__unidentified	0	0	0	0	0	0	0	2270	96	0	0	8
97d08e1376918e688b16a4664172e6e3	k__Fungi	p__Ascomycota	c__Eurotiomycetes	o__Chaetothyriales	f__Chaetothyriaceae	g__unidentified	s__unidentified	0	0	0	0	0	0	280	0	2018	0	0	0
2b48af52aa949b8ae06374e05abfa4ed	k__Fungi	p__Mortierellomycota	c__Mortierellomycetes	o__Mortierellales	f__Mortierellaceae	g__Mortierella	s__Mortierella_fimbricystis	0	0	339	0	0	1891	0	0	0	0	0	0
e59d6a50247e2702fabbb2e1a89848f3	k__Fungi	p__Ascomycota	c__Eurotiomycetes	o__Eurotiales	f__Aspergillaceae	g__Penicillium	s__	0	0	0	0	0	0	23	0	0	52	36	2091
b72c51079e86c700c880fb3ec4792376	k__Fungi	p__Ascomycota	c__Pezizomycetes	o__Pezizales	f__Pezizaceae	g__unidentified	s__unidentified	0	0	0	0	0	0	1406	697	0	0	74	0
8b6df75fce4d769f37a3a402d7603e08	k__Fungi	p__Ascomycota	c__Dothideomycetes	o__	f__	g__	s__	0	0	0	0	0	0	883	881	398	0	5	9
62e3e0389b56f5d308391bf6fd188b2d	k__Fungi	p__Basidiomycota	c__Agaricomycetes	o__Agaricales	f__Inocybaceae	g__Inocybe	s__unidentified	0	1023	0	1105	0	0	0	0	0	0	0	0
205adfce912afbc2436cb4695eaa4b79	k__Fungi	p__Basidiomycota	c__Agaricomycetes	o__Russulales	f__Russulaceae	g__Cystangium	s__Cystangium_nothofagi	0	969	0	761	383	0	0	0	0	0	0	0
5912d7251122e83e9f2f7e2f5f861f26	k__Fungi	p__	c__	o__	f__	g__	s__	0	0	0	0	0	0	42	9	0	612	1447	0
6692f9ab9c314e1705b4fb5d0b25fd07	k__Fungi	p__Ascomycota	c__	o__	f__	g__	s__	0	0	0	0	0	0	0	1487	581	12	25	0
53dfb6924ed8e46887f5c000ef23fa51	k__Fungi	p__Ascomycota	c__Sordariomycetes	o__Hypocreales	f__Hypocreaceae	g__Trichoderma	s__	0	0	0	0	0	0	148	130	87	95	270	1327
b7375c16bc704ab62c2a08baf382d223	k__Fungi	p__Ascomycota	c__Eurotiomycetes	o__Eurotiales	f__Aspergillaceae	g__Aspergillus	s__Aspergillus_flavus	93	361	309	167	158	149	309	117	111	152	43	66
7de233620ef53674e68e5ae71aa1afe6	k__Fungi	p__Basidiomycota	c__Agaricomycetes	o__Sebacinales	f__Sebacinaceae	g__Sebacina	s__unidentified	201	1085	0	700	43	0	0	0	0	0	0	0
bfd86caf6e8f137613621fd02e582f17	k__Fungi	p__Basidiomycota	c__Agaricomycetes	o__Agaricales	f__Inocybaceae	g__Inocybe	s__unidentified	0	0	1994	0	0	0	0	0	0	0	0	0
54a6cdc2e0f9c2dfea528d9bf32f5d52	k__Fungi	p__Ascomycota	c__Leotiomycetes	o__Helotiales	f__Helotiales_fam_Incertae_sedis	g__Leohumicola	s__	0	0	0	0	0	0	738	357	724	0	0	158
babb0030df27a5f78e2fdf3980ed56af	k__Fungi	p__Ascomycota	c__Eurotiomycetes	o__Chaetothyriales	f__Chaetothyriaceae	g__unidentified	s__unidentified	0	0	0	0	0	0	1087	0	742	0	0	134
8694d7ced523c91a7c17a0af1af7a748	k__Fungi	p__Ascomycota	c__Eurotiomycetes	o__Eurotiales	f__Aspergillaceae	g__Aspergillus	s__Aspergillus_udagawae	0	0	0	0	0	0	0	0	0	0	1941	0
5be7d6a10f4e05255bd73689c14eefef	k__Fungi	p__Ascomycota	c__	o__	f__	g__	s__	0	0	1931	0	2	0	0	0	0	0	0	0
68cdfc5f47ec8d650093340cdef0469d	k__Fungi	p__Basidiomycota	c__Agaricomycetes	o__Agaricales	f__Inocybaceae	g__Inocybe	s__unidentified	0	0	1898	0	0	0	0	0	0	0	0	0
bec3bc2b954d098fb99d09f7c6ef2c5a	k__Fungi	p__Basidiomycota	c__Agaricomycetes	o__Agaricales	f__Omphalotaceae	g__Marasmiellus	s__Marasmiellus_tricolor	0	0	0	0	0	0	747	1026	109	0	0	0
e4e9cf8ef56549ffa7609d1363f65ee3	k__Fungi	p__Basidiomycota	c__Agaricomycetes	o__Boletales	f__Serpulaceae	g__Austropaxillus	s__Austropaxillus_statuum	0	565	0	1248	10	0	0	0	0	0	0	0
352a6d6a306b248dddc0adec8d1573d4	k__Fungi	p__Ascomycota	c__Leotiomycetes	o__Helotiales	f__Helotiales_fam_Incertae_sedis	g__Leohumicola	s__	0	0	0	0	0	0	634	302	722	112	51	0
fb39423a32bde383a3f0b26e5d4fa198	k__Fungi	p__Basidiomycota	c__Agaricomycetes	o__Agaricales	f__Cortinariaceae	g__Cortinarius	s__	0	0	1814	0	0	0	0	0	0	0	0	0
81df3e9bee7b6f9568c690a78591133d	k__Fungi	p__Basidiomycota	c__Agaricomycetes	o__Agaricales	f__Cortinariaceae	g__	s__	0	0	0	0	0	1814	0	0	0	0	0	0
7d8b430e0689c7da35d7ce6366aca587	k__Fungi	p__Ascomycota	c__Eurotiomycetes	o__Chaetothyriales	f__unidentified	g__unidentified	s__unidentified	0	0	0	0	0	0	529	864	407	0	0	0
2a8306c69a2cbaf0f3399494eda3b4cb	k__Fungi	p__Basidiomycota	c__Agaricomycetes	o__Agaricales	f__Cortinariaceae	g__Cortinarius	s__	0	0	1760	0	0	0	0	0	0	0	0	0
d39d25457f3eb6a12ce6d9b1ef4704fa	k__Fungi	p__Ascomycota	c__Eurotiomycetes	o__Chaetothyriales	f__unidentified	g__unidentified	s__unidentified	0	0	0	0	0	0	0	0	430	113	885	314
47861ab3af8bd62db34b6cad0596d922	k__Fungi	p__Basidiomycota	c__Agaricomycetes	o__Agaricales	f__Inocybaceae	g__Inocybe	s__unidentified	0	815	0	897	0	0	0	0	0	0	0	0
fceef77e7b2dc75e731fa500ac8ee186	k__Fungi	p__unidentified	c__unidentified	o__unidentified	f__unidentified	g__unidentified	s__unidentified	0	0	0	0	0	0	588	707	311	0	79	22
1614801814cb3159ad610eb720d06cfe	k__Fungi	p__Ascomycota	c__Sordariomycetes	o__	f__	g__	s__	0	0	0	0	0	0	1499	0	193	10	0	0
7c0a4b297184af9e4f4f68a3d8a81cf3	k__Fungi	p__Ascomycota	c__Eurotiomycetes	o__Onygenales	f__	g__	s__	0	0	0	0	0	0	14	140	35	102	531	878
7ad56463ae883a81b9fde21545bdb3e6	k__Fungi	p__Ascomycota	c__Eurotiomycetes	o__Eurotiales	f__Aspergillaceae	g__Penicillium	s__Penicillium_bilaiae	0	0	0	0	0	0	0	0	58	1627	0	0
cc98800ce3349677136b8e4f91f223c2	k__Fungi	p__Basidiomycota	c__Agaricomycetes	o__Sebacinales	f__Sebacinaceae	g__Sebacina	s__unidentified	0	0	0	0	1666	0	0	0	0	0	0	0
b4b47e086adcfb74303bf148325ef221	k__Fungi	p__Mortierellomycota	c__Mortierellomycetes	o__Mortierellales	f__Mortierellaceae	g__Mortierella	s__Mortierella_alpina	75	352	339	316	559	24	0	0	0	0	0	0
037f3b825b0448ee4610602ab9d608f2	k__Fungi	p__Basidiomycota	c__Agaricomycetes	o__Agaricales	f__Cortinariaceae	g__Cortinarius	s__	0	0	474	0	1098	0	0	0	0	0	0	0
188ab0b08248594c76cfde6a1242acde	k__Fungi	p__Basidiomycota	c__Agaricomycetes	o__Sebacinales	f__Sebacinaceae	g__Sebacina	s__unidentified	0	0	1557	0	0	0	0	0	0	0	0	0
5eefcdbb6ccebe0d221c3b4959501948	k__Fungi	p__Mortierellomycota	c__Mortierellomycetes	o__Mortierellales	f__Mortierellaceae	g__Mortierella	s__Mortierella_gamsii	0	0	660	0	0	879	0	0	0	0	0	0
13931ccd6e2c0f4b10873d242bcfbec3	k__Fungi	p__Ascomycota	c__Eurotiomycetes	o__Eurotiales	f__Aspergillaceae	g__Aspergillus	s__Aspergillus_terreus	0	0	0	0	0	0	48	41	497	661	80	196
8538a33e2c33b7c4b2bea4485a7e47a4	k__Fungi	p__Mortierellomycota	c__Mortierellomycetes	o__Mortierellales	f__Mortierellaceae	g__Mortierella	s__Mortierella_cystojenkinii	16	0	0	15	245	1241	0	0	0	0	0	0
ba6f51d5998d44cdc3299cdc70b6cd89	k__Fungi	p__unidentified	c__unidentified	o__unidentified	f__unidentified	g__unidentified	s__unidentified	0	96	476	67	870	0	0	0	0	0	0	0
92fae1c301498c04a9094b3e209af062	k__Fungi	p__Ascomycota	c__Eurotiomycetes	o__Chaetothyriales	f__Chaetothyriaceae	g__unidentified	s__unidentified	0	0	0	0	0	0	954	175	185	0	184	0
495999cf6bd5dc1f02963680001edb54	k__Fungi	p__Ascomycota	c__Eurotiomycetes	o__Chaetothyriales	f__unidentified	g__unidentified	s__unidentified	0	0	0	0	0	0	1108	42	167	96	71	0
80915f84249ff56277efe28393f98268	k__Fungi	p__Basidiomycota	c__Agaricomycetes	o__Sebacinales	f__Sebacinaceae	g__Sebacina	s__unidentified	0	676	0	807	0	0	0	0	0	0	0	0
18edbad3fab97d11757734c52c434b72	k__Fungi	p__Ascomycota	c__Leotiomycetes	o__Helotiales	f__Helotiaceae	g__Meliniomyces	s__Meliniomyces_bicolor	11	391	306	246	125	397	0	0	0	0	0	0
9fe66accb6d41cf92b328f5ef87bcb96	k__Fungi	p__Ascomycota	c__	o__	f__	g__	s__	0	0	0	0	0	0	27	1133	256	7	38	7
ac9a5b1aa6a69b4e005ca7b26c72177a	k__Fungi	p__Basidiomycota	c__Agaricomycetes	o__Agaricales	f__Cortinariaceae	g__Cortinarius	s__	0	0	1411	0	0	44	0	0	0	0	0	0
c3348965cd2858c51fa8a36927d9cefb	k__Fungi	p__Ascomycota	c__	o__	f__	g__	s__	60	61	38	13	1122	158	0	0	0	0	0	0
47fbd07c3892ff8e5ba1eefb021fc962	k__Fungi	p__Basidiomycota	c__Agaricomycetes	o__Hysterangiales	f__Hysterangiaceae	g__Hysterangium	s__unidentified	0	0	0	0	1432	0	0	0	0	0	0	0
5f27eb87c1ad307754c32f9175bc894b	k__Fungi	p__Ascomycota	c__Eurotiomycetes	o__Chaetothyriales	f__Herpotrichiellaceae	g__unidentified	s__unidentified	0	0	0	0	0	0	390	0	1009	0	0	15
6d7217e9c8eedcad639141760bb00b3f	k__Fungi	p__Ascomycota	c__Eurotiomycetes	o__Chaetothyriales	f__unidentified	g__unidentified	s__unidentified	0	0	0	0	0	0	1413	0	0	0	0	0
df59b08e58c9bdde8949d0d9b73165e5	k__Fungi	p__Basidiomycota	c__Agaricomycetes	o__Sebacinales	f__Sebacinaceae	g__Sebacina	s__unidentified	0	0	0	0	1400	0	0	0	0	0	0	0
d2316f27c86215300cbf993dec6e432f	k__Fungi	p__	c__	o__	f__	g__	s__	0	0	0	0	0	0	0	74	1243	0	0	73
ab164372f0e876799811d0bac6558c3f	k__Fungi	p__Basidiomycota	c__Agaricomycetes	o__Agaricales	f__Bolbitiaceae	g__Descomyces	s__	0	0	0	0	0	1365	0	0	0	0	0	0
08f1164f0854469761cbca5c6d6b69fb	k__Fungi	p__Basidiomycota	c__Agaricomycetes	o__Agaricales	f__Inocybaceae	g__Inocybe	s__unidentified	0	608	0	718	0	0	0	0	0	0	0	0
02ed3fd28506bf463ff57776cecab410	k__Fungi	p__Basidiomycota	c__Agaricomycetes	o__Agaricales	f__Cortinariaceae	g__Cortinarius	s__	0	0	1326	0	0	0	0	0	0	0	0	0
153f78723b485d18c202056c4e542dd5	k__Fungi	p__Basidiomycota	c__Agaricomycetes	o__Agaricales	f__Inocybaceae	g__Inocybe	s__	0	0	258	0	339	715	0	0	0	0	0	0
354cf09da4ec32203e20cad97c5fd79a	k__Fungi	p__Basidiomycota	c__Agaricomycetes	o__Agaricales	f__Cortinariaceae	g__Cortinarius	s__	0	0	0	0	1297	0	0	0	9	0	0	0
221de40038ed29182157f6ef3ee70b17	k__Fungi	p__Ascomycota	c__Dothideomycetes	o__Pleosporales	f__unidentified	g__unidentified	s__unidentified	0	0	1300	0	0	0	0	0	0	0	0	0
f3d29ea51409dab13509fce6077d5e20	k__Fungi	p__Ascomycota	c__Eurotiomycetes	o__Chaetothyriales	f__unidentified	g__unidentified	s__unidentified	0	0	0	0	0	0	120	344	355	128	139	182
7c1fdae3f188dc086428a4d00c71de9c	k__Fungi	p__Ascomycota	c__Dothideomycetes	o__Mytilinidales	f__Gloniaceae	g__Cenococcum	s__	0	884	0	377	0	0	0	0	0	0	0	0
6beed38b7cb55fdcd505a0091503f050	k__Fungi	p__Ascomycota	c__Sordariomycetes	o__Sordariales	f__Chaetomiaceae	g__	s__	0	0	0	0	0	0	197	385	645	0	29	0
04abdd1612e4882a664457bf59265138	k__Fungi	p__Ascomycota	c__Leotiomycetes	o__Helotiales	f__Helotiaceae	g__Calyptrozyma	s__unidentified	0	0	0	0	0	0	219	301	56	76	497	88
c5791ba9d21dc323f00f669898dc8d8f	k__Fungi	p__Ascomycota	c__Leotiomycetes	o__Helotiales	f__Helotiales_fam_Incertae_sedis	g__Acidomelania	s__Acidomelania_panicicola	0	0	0	0	0	0	0	1068	0	147	10	12
23a7591beae1dcdc76f745a1c60a0a3c	k__Fungi	p__	c__	o__	f__	g__	s__	0	0	0	0	0	0	169	1039	0	0	0	0
43e3255beb71a9457ca7997a9dbf2a89	k__Fungi	p__	c__	o__	f__	g__	s__	0	0	0	0	0	0	85	736	380	0	0	0
0e795a89a1597873639d84c15fdb2ba5	k__Fungi	p__Ascomycota	c__Sordariomycetes	o__Hypocreales	f__Nectriaceae	g__Gibberella	s__Gibberella_fujikuroi	0	0	0	0	0	0	180	0	223	0	108	687
02dec1dcc1a3a5be58ab135825a63832	k__Fungi	p__Ascomycota	c__Eurotiomycetes	o__Eurotiales	f__	g__	s__	0	0	0	0	0	0	415	559	60	21	33	77
631aa0de1c3f39aed248aa8ba30ed02b	k__Fungi	p__Basidiomycota	c__Agaricomycetes	o__Agaricales	f__Cortinariaceae	g__Cortinarius	s__	0	0	1130	0	0	0	0	0	0	0	0	0
3533f898c0ee3c6743eda7a8d3d64510	k__Fungi	p__Basidiomycota	c__Agaricomycetes	o__Agaricales	f__Cortinariaceae	g__Cortinarius	s__	94	0	0	0	0	1034	0	0	0	0	0	0
b42c54fb4029905f657f754c0afe7c6a	k__Fungi	p__Mortierellomycota	c__Mortierellomycetes	o__Mortierellales	f__Mortierellaceae	g__Mortierella	s__Mortierella_alpina	584	189	0	60	72	221	0	0	0	0	0	0
18acb07d87d20df6564f5e07cae2081b	k__Fungi	p__Mortierellomycota	c__Mortierellomycetes	o__Mortierellales	f__Mortierellaceae	g__Mortierella	s__Mortierella_elongata	0	0	0	0	0	0	148	86	475	176	0	226
068b5afdd74f20b94aac684171874f5b	k__Fungi	p__Basidiomycota	c__Agaricomycetes	o__Agaricales	f__Cortinariaceae	g__unidentified	s__unidentified	0	0	1102	0	8	0	0	0	0	0	0	0
3891f1c397fc42774fe8698c6062ff28	k__Fungi	p__Basidiomycota	c__Microbotryomycetes	o__Microbotryomycetes_ord_Incertae_sedis	f__Microbotryomycetes_fam_Incertae_sedis	g__Colacogloea	s__	0	0	0	0	0	0	0	19	0	0	128	948
a6b61968c21b4dffb189aaa750a5698c	k__Fungi	p__Ascomycota	c__	o__	f__	g__	s__	0	0	0	0	0	0	285	725	31	0	15	37
ebf00c78f2733c6a66f9b99b5cbb6900	k__Fungi	p__Ascomycota	c__Eurotiomycetes	o__Eurotiales	f__Aspergillaceae	g__Penicillium	s__Penicillium_spinulosum	83	84	0	26	362	531	0	0	0	0	0	0
b417e9cf19ad540762f1b8ae2113c475	k__Fungi	p__Ascomycota	c__Pezizomycetes	o__Pezizales	f__unidentified	g__unidentified	s__unidentified	1049	18	0	0	0	0	0	0	0	0	0	0
69678fa70f0f4cc4891ed32606001294	k__Fungi	p__Ascomycota	c__Eurotiomycetes	o__Eurotiales	f__Aspergillaceae	g__Penicillium	s__Penicillium_nodositatum	447	208	0	117	289	0	0	0	0	0	0	0
a46322222f744a356f9e3eacf3371dfc	k__Fungi	p__Ascomycota	c__	o__	f__	g__	s__	0	0	0	0	0	0	905	62	94	0	0	0
0722237876a9f2852e3f9908811ebdba	k__Fungi	p__Ascomycota	c__Eurotiomycetes	o__Chaetothyriales	f__unidentified	g__unidentified	s__unidentified	0	0	0	0	0	0	884	0	154	0	0	23
efc6791dabfed438cc0b44ba62c54a0b	k__Fungi	p__Ascomycota	c__Leotiomycetes	o__Helotiales	f__Helotiales_fam_Incertae_sedis	g__Leohumicola	s__Leohumicola_minima	0	0	0	0	0	0	716	46	271	0	0	0
d4d7d8b6da67320da348615790ef2c1b	k__Fungi	p__Ascomycota	c__Dothideomycetes	o__Pleosporales	f__unidentified	g__unidentified	s__unidentified	222	420	82	239	27	41	0	0	0	0	0	0
247fb19d7af6bff772e0cb2b93cb0cc0	k__Fungi	p__	c__	o__	f__	g__	s__	0	0	0	0	0	0	761	0	179	0	0	84
0cda8040592c5e0032d3585640b212fd	k__Fungi	p__Ascomycota	c__Leotiomycetes	o__Helotiales	f__Rutstroemiaceae	g__unidentified	s__unidentified	0	0	0	0	0	0	0	406	0	617	0	0
1a0f19c5695af4bb15612382910fa889	k__Fungi	p__Ascomycota	c__Orbiliomycetes	o__GS33	f__unidentified	g__unidentified	s__unidentified	0	0	0	0	0	0	0	0	1018	0	0	0
fab3fac845638d93a57515bbccf3b938	k__Fungi	p__Ascomycota	c__	o__	f__	g__	s__	0	0	0	0	0	0	18	30	921	42	0	0
bb109a2abca22b3a8ce0031b1fa30ac5	k__Fungi	p__Basidiomycota	c__Agaricomycetes	o__Agaricales	f__Cortinariaceae	g__Cortinarius	s__unidentified	0	0	680	0	327	0	0	0	0	0	0	0
fc30bb90181850ad96bb3fef909a0483	k__Fungi	p__Basidiomycota	c__Agaricomycetes	o__Cantharellales	f__Clavulinaceae	g__unidentified	s__unidentified	0	0	0	0	0	1000	0	0	0	0	0	0
1edbb683c5ae0f3a37d4642d3ab6fd1a	k__Fungi	p__Ascomycota	c__Leotiomycetes	o__Helotiales	f__Myxotrichaceae	g__Oidiodendron	s__Oidiodendron_flavum	0	0	0	0	0	0	0	0	0	0	34	964
726b510c82f06c6a244dde2dadfa6c39	k__Fungi	p__Ascomycota	c__Sordariomycetes	o__	f__	g__	s__	0	0	0	0	0	0	75	922	0	0	0	0
ffc1b9e8233a7e996ccc78c9890121fc	k__Fungi	p__Ascomycota	c__Eurotiomycetes	o__Chaetothyriales	f__	g__	s__	0	0	0	0	0	0	989	0	0	0	0	0
b2a9d657b746ef58a08df6ca7d6feed1	k__Fungi	p__unidentified	c__unidentified	o__unidentified	f__unidentified	g__unidentified	s__unidentified	0	0	0	0	0	0	0	986	0	0	0	0
243c3f5c88694a9a9f0e68f405aa6d87	k__Fungi	p__	c__	o__	f__	g__	s__	0	0	0	0	0	0	779	0	98	31	0	76
3ccdd6e6dcb04181874e83761c432ba1	k__Fungi	p__Mortierellomycota	c__unidentified	o__unidentified	f__unidentified	g__unidentified	s__unidentified	357	84	40	53	285	162	0	0	0	0	0	0
12001ecacb4f8299ae3d868bda1606fb	k__Fungi	p__Ascomycota	c__Sordariomycetes	o__Hypocreales	f__Clavicipitaceae	g__Metarhizium	s__Metarhizium_anisopliae	0	0	0	0	0	0	0	38	0	0	0	928
8cf7ae54aecd351290ac22877ed88b8a	k__Fungi	p__Ascomycota	c__Eurotiomycetes	o__Chaetothyriales	f__Chaetothyriaceae	g__unidentified	s__unidentified	0	0	0	0	0	0	0	605	0	114	237	0
a7ab593be3ca3fdd9eda21d384d467b8	k__Fungi	p__Ascomycota	c__Eurotiomycetes	o__Chaetothyriales	f__unidentified	g__unidentified	s__unidentified	0	0	0	0	0	0	943	0	0	0	0	0
314bb29743679c67b184317b27924e95	k__Fungi	p__Mortierellomycota	c__Mortierellomycetes	o__Mortierellales	f__Mortierellaceae	g__Mortierella	s__Mortierella_horticola	941	0	0	0	0	0	0	0	0	0	0	0
e722bd3b649c710afeba614892e7cbc0	k__Fungi	p__Ascomycota	c__Eurotiomycetes	o__Chaetothyriales	f__unidentified	g__unidentified	s__unidentified	0	0	0	0	0	0	608	0	0	0	0	332
7ec78e9ce1af869437423688a5bf7c07	k__Fungi	p__Basidiomycota	c__Agaricomycetes	o__Hymenochaetales	f__Rickenellaceae	g__Rickenella	s__unidentified	0	365	233	310	0	29	0	0	0	0	0	0
8493e219b97794ea60d701af6568fb3f	k__Fungi	p__Ascomycota	c__Eurotiomycetes	o__Chaetothyriales	f__unidentified	g__unidentified	s__unidentified	0	0	0	0	0	0	329	299	196	13	88	0
a53cf0d7e43fc9bbd41d6a1ff382ca1d	k__Fungi	p__Basidiomycota	c__Agaricomycetes	o__Geastrales	f__Sphaerobolaceae	g__Sphaerobolus	s__Sphaerobolus_ingoldii	0	0	0	0	0	0	338	583	0	0	0	0
d0b4cbb32fb0dcf13a2828dcb9cd77b7	k__Fungi	p__Glomeromycota	c__Archaeosporomycetes	o__Archaeosporales	f__unidentified	g__unidentified	s__unidentified	0	0	0	0	0	0	251	474	179	0	0	13
4544de0428be1357de3f7c6c1b04b2a7	k__Fungi	p__Basidiomycota	c__Tremellomycetes	o__Tremellales	f__Trimorphomycetaceae	g__Saitozyma	s__Saitozyma_podzolica	0	0	0	0	0	35	104	246	10	110	262	142
73bc09f2eaff5c7c127a883fb5e7f453	k__Fungi	p__Ascomycota	c__Sordariomycetes	o__Magnaporthales	f__Magnaporthaceae	g__Pseudophialophora	s__	0	0	0	0	0	0	237	0	663	0	0	8
5ca5338c659eea857a80d607c4ac70c5	k__Fungi	p__Ascomycota	c__Dothideomycetes	o__Pleosporales	f__Pleosporaceae	g__Drechslera	s__unidentified	0	0	0	0	0	0	550	138	144	0	48	22
12cdb7960b60086f96b87fc7cbd1095d	k__Fungi	p__Ascomycota	c__Eurotiomycetes	o__Chaetothyriales	f__Herpotrichiellaceae	g__unidentified	s__unidentified	0	0	0	0	0	0	786	0	114	0	0	0
1cec2fa14d288188c48e4aa3fc2b84ad	k__Fungi	p__Ascomycota	c__Eurotiomycetes	o__Eurotiales	f__	g__	s__	0	0	0	0	0	0	66	580	184	0	53	12
eb5033742bac900fc2b2dd1126046aa6	k__Fungi	p__Ascomycota	c__Eurotiomycetes	o__Chaetothyriales	f__unidentified	g__unidentified	s__unidentified	0	0	0	0	0	0	785	108	0	0	0	0
b8516ee306a5a3b5f89c2ae2282a9fce	k__Fungi	p__Ascomycota	c__Leotiomycetes	o__Helotiales	f__Helotiales_fam_Incertae_sedis	g__Cadophora	s__Cadophora_finlandica	0	0	0	0	0	887	0	0	0	0	0	0
b2d13adf016e037dbf5b7bdaf5393030	k__Fungi	p__	c__	o__	f__	g__	s__	0	0	0	0	0	0	299	0	576	0	0	0
04b9aa61631367ebdbaa5d5e1a9b643f	k__Fungi	p__Ascomycota	c__Eurotiomycetes	o__Chaetothyriales	f__Herpotrichiellaceae	g__unidentified	s__unidentified	0	0	0	0	0	0	874	0	0	0	0	0
826243108adab48b4eecf2b4f8d36852	k__Fungi	p__Basidiomycota	c__Agaricomycetes	o__Agaricales	f__Cortinariaceae	g__Cortinarius	s__	0	0	0	0	868	0	0	0	0	0	0	0
f5517f2a756c9325b0f63972593ba4a0	k__Fungi	p__	c__	o__	f__	g__	s__	0	0	0	0	0	0	62	618	148	30	0	0
5972c011324d443dde26f52aa60905ae	k__Fungi	p__Basidiomycota	c__Agaricomycetes	o__Agaricales	f__Cortinariaceae	g__Cortinarius	s__	0	0	856	0	0	0	0	0	0	0	0	0
e30d3c0feff2adc33d39b07a366de01a	k__Fungi	p__	c__	o__	f__	g__	s__	0	0	0	0	0	0	562	160	134	0	0	0
bc2a25083468301f32121c1575157186	k__Fungi	p__Ascomycota	c__Sordariomycetes	o__Sordariales	f__Chaetomiaceae	g__Chaetomium	s__Chaetomium_cupreum	0	0	0	0	0	0	46	773	0	0	36	0
f28b1a35efce686ab22155dc00df5ad0	k__Fungi	p__Rozellomycota	c__unidentified	o__unidentified	f__unidentified	g__unidentified	s__unidentified	0	0	0	0	848	0	0	0	0	0	0	0
6f3d4e225cb12dcf690f3a47fea8a889	k__Fungi	p__Basidiomycota	c__Agaricomycetes	o__Agaricales	f__Cortinariaceae	g__Cortinarius	s__	0	0	0	0	847	0	0	0	0	0	0	0
c02f2d6987a4b89cd555ed723611a5b9	k__Fungi	p__Ascomycota	c__Dothideomycetes	o__Dothideales	f__Dothioraceae	g__Hormonema	s__Hormonema_viticola	0	0	0	0	0	0	0	15	0	144	684	0
d37f3b4a7551e1e30cd82724b5384d6c	k__Fungi	p__Ascomycota	c__Eurotiomycetes	o__Chaetothyriales	f__Chaetothyriaceae	g__unidentified	s__unidentified	0	0	0	0	0	0	0	838	0	0	0	0
860e96ab930f4937a6c5d763b71e20ef	k__Fungi	p__Mortierellomycota	c__Mortierellomycetes	o__Mortierellales	f__Mortierellaceae	g__Mortierella	s__Mortierella_fimbricystis	10	132	0	118	576	0	0	0	0	0	0	0
455b1acdb1b7036aede0a8bf947358a9	k__Fungi	p__	c__	o__	f__	g__	s__	0	0	0	0	0	0	40	7	728	35	24	0
25733c1aa69cd15173e9c2665fe4f00c	k__Fungi	p__Ascomycota	c__Sordariomycetes	o__Hypocreales	f__Nectriaceae	g__Gibberella	s__Gibberella_fujikuroi	0	0	0	0	0	0	0	0	0	652	0	180
33e6d9f7acb0da4e48385f2c42dd22c6	k__Fungi	p__Ascomycota	c__Leotiomycetes	o__Helotiales	f__Helotiaceae	g__Calyptrozyma	s__unidentified	0	0	0	0	0	0	498	86	73	25	82	63
eacde8af604da411ae3893379dd21543	k__Fungi	p__Basidiomycota	c__Agaricomycetes	o__Hymenochaetales	f__Rickenellaceae	g__Rickenella	s__unidentified	0	561	0	250	0	0	0	0	0	0	0	0
b75e23e1b3bc26ea3db28c9f574b0100	k__Fungi	p__unidentified	c__unidentified	o__unidentified	f__unidentified	g__unidentified	s__unidentified	0	0	0	0	0	0	0	800	9	0	0	0
3e2443a1fa830955e9030e2bbe69ee27	k__Fungi	p__Ascomycota	c__Eurotiomycetes	o__Chaetothyriales	f__unidentified	g__unidentified	s__unidentified	0	0	0	0	0	0	0	0	0	64	734	0
869c66808701a84d2754e72293a1cb47	k__Fungi	p__Ascomycota	c__Eurotiomycetes	o__Eurotiales	f__Trichocomaceae	g__Rasamsonia	s__unidentified	0	0	0	0	0	0	169	0	625	0	0	0
9681e4bc5ff3aa626322dc2cf4f9cb1a	k__Fungi	p__Ascomycota	c__Eurotiomycetes	o__Chaetothyriales	f__unidentified	g__unidentified	s__unidentified	0	0	0	0	0	0	0	670	27	0	0	91
1811088551822cea082556936581b8eb	k__Fungi	p__Basidiomycota	c__Agaricomycetes	o__Hymenochaetales	f__Rickenellaceae	g__Rickenella	s__unidentified	156	221	255	155	0	0	0	0	0	0	0	0
cd4595ca49c41c035f4750d769b9c816	k__Fungi	p__	c__	o__	f__	g__	s__	0	0	0	0	0	0	671	0	57	15	42	0
03bac6ea80655fbb3d88f2e63b4aee08	k__Fungi	p__Ascomycota	c__Sordariomycetes	o__Hypocreales	f__Clavicipitaceae	g__Metarhizium	s__Metarhizium_anisopliae	0	0	0	0	0	0	19	389	0	267	107	0
70e98ca964232837748b44f4ce6644a4	k__Fungi	p__Ascomycota	c__	o__	f__	g__	s__	0	0	0	0	0	0	291	356	118	0	0	0
5a031d7078f29fff6825ac2791423afe	k__Fungi	p__Ascomycota	c__Eurotiomycetes	o__Chaetothyriales	f__unidentified	g__unidentified	s__unidentified	0	0	0	0	0	0	79	0	676	0	0	0
76ca5e0792a5434df0337f371602f967	k__Fungi	p__Ascomycota	c__Eurotiomycetes	o__Eurotiales	f__Aspergillaceae	g__Penicillium	s__Penicillium_senticosum	0	0	0	0	0	0	147	395	0	0	0	211
fbde8de7e6a698a19db4b6280a3591fd	k__Fungi	p__Ascomycota	c__Dothideomycetes	o__Capnodiales	f__	g__	s__	0	0	0	0	0	0	0	0	0	0	727	25
273727e1c2d9c06202833926a5e38b9b	k__Fungi	p__Ascomycota	c__Dothideomycetes	o__Venturiales	f__unidentified	g__unidentified	s__unidentified	0	0	0	0	0	0	109	141	495	0	0	0
affdde6786745414849f2ae09fce4728	k__Fungi	p__unidentified	c__unidentified	o__unidentified	f__unidentified	g__unidentified	s__unidentified	0	0	0	0	0	0	0	739	0	0	0	0
23d54b9596701095bc0d814d068751f8	k__Fungi	p__Ascomycota	c__Sordariomycetes	o__Hypocreales	f__Bionectriaceae	g__Clonostachys	s__Clonostachys_rosea	0	0	0	0	0	0	0	0	0	0	739	0
631a2d87fc54316edad4f2e918f59657	k__Fungi	p__Ascomycota	c__Eurotiomycetes	o__Eurotiales	f__Aspergillaceae	g__Penicillium	s__Penicillium_jamesonlandense	67	140	188	54	241	32	0	0	0	14	0	0
460c05acfb805469d443e2424abef2fd	k__Fungi	p__unidentified	c__unidentified	o__unidentified	f__unidentified	g__unidentified	s__unidentified	0	0	0	0	0	0	432	57	210	2	25	9
e54aaec7081d63b9283c07776751bfb0	k__Fungi	p__Ascomycota	c__Sordariomycetes	o__Coniochaetales	f__Coniochaetaceae	g__Coniochaeta	s__Coniochaeta_cateniformis	0	0	0	0	0	0	82	117	22	110	218	175
b574a0270f7ca7ed2c2a11411068f728	k__Fungi	p__Ascomycota	c__Eurotiomycetes	o__Eurotiales	f__Aspergillaceae	g__Penicillium	s__	0	0	0	0	0	0	86	291	0	130	0	208
4370bcff230ee073718505062080adfa	k__Fungi	p__Basidiomycota	c__Agaricomycetes	o__Hymenochaetales	f__Rickenellaceae	g__Rickenella	s__unidentified	0	276	0	312	0	126	0	0	0	0	0	0
65ee1438661f380514d84989ef97bd7c	k__Fungi	p__Basidiomycota	c__Agaricomycetes	o__Agaricales	f__Cortinariaceae	g__Cortinarius	s__unidentified	0	0	173	0	521	0	0	0	0	0	0	0
76c3ece72e31f031138b9f98f675808d	k__Fungi	p__Ascomycota	c__Dothideomycetes	o__Pleosporales	f__Pleosporales_fam_Incertae_sedis	g__Massariosphaeria	s__unidentified	0	0	0	0	0	0	423	62	195	0	0	5
432884bd85721ff3722aeb5001cf705b	k__Fungi	p__Ascomycota	c__	o__	f__	g__	s__	0	0	0	0	0	0	0	680	0	0	4	0
081ff7178465412c4bf35949e740203f	k__Fungi	p__Ascomycota	c__Eurotiomycetes	o__Eurotiales	f__Aspergillaceae	g__Penicillium	s__Penicillium_annulatum	0	0	0	0	0	0	0	0	0	292	0	386
a21a22dd4a512e8ac9bead851450facb	k__Fungi	p__Ascomycota	c__	o__	f__	g__	s__	0	0	0	0	0	0	407	0	244	0	26	0
a339813bb1de0bba6cf7d3f94e45f5d6	k__Fungi	p__	c__	o__	f__	g__	s__	0	0	0	0	0	0	241	249	96	0	85	0
4aa3f1e4f53026e02c15c0196fb13d4b	k__Fungi	p__Basidiomycota	c__Agaricomycetes	o__Thelephorales	f__Thelephoraceae	g__	s__	0	0	669	0	0	0	0	0	0	0	0	0
b2f30c85d1b4825c26d5c303c6f67fad	k__Fungi	p__Basidiomycota	c__Agaricomycetes	o__Tremellodendropsidales	f__unidentified	g__unidentified	s__unidentified	0	0	420	0	0	235	0	0	0	0	0	0
707ec62c04ad9eb2cdc6abac7682ac5a	k__Fungi	p__Basidiomycota	c__Agaricomycetes	o__Agaricales	f__Inocybaceae	g__Inocybe	s__unidentified	167	93	0	65	321	0	0	0	0	0	0	0
74cf8184babba18e6318e713611efb7b	k__Fungi	p__Ascomycota	c__	o__	f__	g__	s__	0	0	0	0	0	0	560	0	85	0	0	0
b1969bc4acdc43d56809ac4696463fd4	k__Fungi	p__unidentified	c__unidentified	o__unidentified	f__unidentified	g__unidentified	s__unidentified	0	0	0	0	0	0	341	108	191	0	0	0
ebf4eea617c3debd8560111cb24bc5af	k__Fungi	p__Ascomycota	c__Leotiomycetes	o__Helotiales	f__Helotiaceae	g__Meliniomyces	s__Meliniomyces_bicolor	14	119	462	43	0	0	0	0	0	0	0	0
856c6fe57eb6e16f74f34595af2117ae	k__Fungi	p__unidentified	c__unidentified	o__unidentified	f__unidentified	g__unidentified	s__unidentified	0	0	0	0	0	0	0	636	0	0	0	0
9f44a697524593c8c103440ae66baa95	k__Fungi	p__Basidiomycota	c__Tremellomycetes	o__Tremellales	f__Bulleribasidiaceae	g__Vishniacozyma	s__Vishniacozyma_victoriae	0	0	0	0	0	0	0	49	473	100	6	0
7a85a89968d2c5b22c1a4ced1b10c96b	k__Fungi	p__Ascomycota	c__Eurotiomycetes	o__Chaetothyriales	f__unidentified	g__unidentified	s__unidentified	0	0	0	0	0	0	615	0	0	0	0	0
63e952dbe5adb9e9ba8a65e72a6247c2	k__Fungi	p__Ascomycota	c__Sordariomycetes	o__	f__	g__	s__	0	0	0	0	0	0	256	0	359	0	0	0
40275e3364eefbbd1b47f732551857b7	k__Fungi	p__Ascomycota	c__Dothideomycetes	o__Dothideales	f__	g__	s__	0	0	0	0	0	0	242	159	193	0	0	20
7930db1733afcb19ef18ea928dc7598b	k__Fungi	p__Basidiomycota	c__Agaricomycetes	o__Boletales	f__Serpulaceae	g__Austropaxillus	s__Austropaxillus_statuum	0	0	613	0	0	0	0	0	0	0	0	0
06882c3decd5bcd7e9b9405e1d4ddbfe	k__Fungi	p__Ascomycota	c__Eurotiomycetes	o__Eurotiales	f__Aspergillaceae	g__Penicillium	s__Penicillium_melinii	0	0	0	0	0	0	83	120	45	20	108	229
fda526f7005b6260e3ce10cd88b4e51f	k__Fungi	p__Basidiomycota	c__Agaricomycetes	o__Geastrales	f__Geastraceae	g__Nidulariopsis	s__Nidulariopsis_iowensis	0	0	0	0	0	0	9	21	0	0	572	0
4b9abcab32e0beb60af7f93c5b3e8d6e	k__Fungi	p__Basidiomycota	c__Agaricomycetes	o__Agaricales	f__Inocybaceae	g__Inocybe	s__unidentified	0	0	600	0	0	0	0	0	0	0	0	0
8fc445ee05f1b7c9541ce2c26a9eb8dc	k__Fungi	p__Ascomycota	c__	o__	f__	g__	s__	0	0	597	0	0	0	0	0	0	0	0	0
c0c6e786f34a07ed8e2151edd37b7755	k__Fungi	p__Mortierellomycota	c__Mortierellomycetes	o__Mortierellales	f__Mortierellaceae	g__Mortierella	s__Mortierella_parvispora	334	25	165	68	0	0	0	0	0	0	0	0
5d7381635cbe68639e862432875ae85e	k__Fungi	p__	c__	o__	f__	g__	s__	0	0	0	0	0	0	339	0	169	17	67	0
fe7f78c165ae8403c94ba139fab3c89c	k__Fungi	p__Ascomycota	c__Sordariomycetes	o__Sordariales	f__Lasiosphaeriaceae	g__Podospora	s__unidentified	0	0	290	0	0	295	0	0	0	0	0	0
be8c1e395c2e3e8899e5e5ad9b0bd887	k__Fungi	p__	c__	o__	f__	g__	s__	0	0	0	0	0	0	181	326	43	0	0	32
7a306f0db0459b9b575ee0e96a6a9569	k__Fungi	p__Chytridiomycota	c__unidentified	o__unidentified	f__unidentified	g__unidentified	s__unidentified	0	0	0	0	0	0	142	420	0	0	5	11
2025f0e867d0e0e8ea60ac5ab602c69b	k__Fungi	p__Ascomycota	c__Leotiomycetes	o__Helotiales	f__Hyaloscyphaceae	g__Hyaloscypha	s__Hyaloscypha_leuconica_var._bulbopilosa	0	0	0	0	0	0	108	370	78	0	0	9
c08bc62c885f5770d80ae533867cb404	k__Fungi	p__unidentified	c__unidentified	o__unidentified	f__unidentified	g__unidentified	s__unidentified	0	0	0	0	0	0	0	551	0	0	0	0
1e453cf44386c58acb6cc32dbd941007	k__Fungi	p__Ascomycota	c__	o__	f__	g__	s__	0	0	0	0	0	0	238	141	60	29	73	9
e727562907d48aca408424819b66836e	k__Fungi	p__Basidiomycota	c__Agaricomycetes	o__Cantharellales	f__Ceratobasidiaceae	g__Thanatephorus	s__Thanatephorus_cucumeris	0	0	0	0	0	0	0	473	0	0	71	0
741ffc3af947c9a44bbbda56e74d6e44	k__Fungi	p__	c__	o__	f__	g__	s__	0	0	0	0	0	0	0	543	0	0	0	0
033b26d55888e61b4394e568d7bbffc7	k__Fungi	p__unidentified	c__unidentified	o__unidentified	f__unidentified	g__unidentified	s__unidentified	104	59	154	46	133	46	0	0	0	0	0	0
2408a2c741ff84e47258a030c1855543	k__Fungi	p__	c__	o__	f__	g__	s__	0	156	97	282	0	0	0	0	0	0	0	0
60f37f84e789d7372eda8c24e551ccf3	k__Fungi	p__unidentified	c__unidentified	o__unidentified	f__unidentified	g__unidentified	s__unidentified	0	0	0	0	0	0	0	0	533	0	0	0
b0b9d4aa478d6b02aac2e2ca95e7cb9e	k__Fungi	p__Ascomycota	c__Eurotiomycetes	o__Chaetothyriales	f__Herpotrichiellaceae	g__unidentified	s__unidentified	0	0	0	0	0	0	0	0	526	0	0	0
ba5d21abbc80035ff37e1257ee785677	k__Fungi	p__unidentified	c__unidentified	o__unidentified	f__unidentified	g__unidentified	s__unidentified	0	0	0	0	0	0	339	185	0	0	0	0
bf1d1e3408ef86b1f1ed51e018024a5d	k__Fungi	p__Ascomycota	c__Dothideomycetes	o__Mytilinidales	f__Gloniaceae	g__Cenococcum	s__	0	0	520	0	0	0	0	0	0	0	0	0
4bdc8c59d97a096fd4aec54054db17d6	k__Fungi	p__Ascomycota	c__Eurotiomycetes	o__Eurotiales	f__Trichocomaceae	g__Rasamsonia	s__unidentified	0	0	0	0	0	0	0	19	0	10	489	0
54a897bde459fd40a6f42550b960de59	k__Fungi	p__Glomeromycota	c__Archaeosporomycetes	o__Archaeosporales	f__unidentified	g__unidentified	s__unidentified	0	0	0	0	0	0	144	242	131	0	0	0
e1ec1c43de29baaaca6a2f0200002d5d	k__Fungi	p__unidentified	c__unidentified	o__unidentified	f__unidentified	g__unidentified	s__unidentified	0	0	0	0	0	0	332	0	178	0	0	0
e06fae5e7e282f199d60101c0d4f61cb	k__Fungi	p__Ascomycota	c__Dothideomycetes	o__Pleosporales	f__unidentified	g__unidentified	s__unidentified	0	0	0	0	0	0	0	477	0	0	31	0
16bde7232b8a7d66e7ea4972ff5dee0e	k__Fungi	p__Ascomycota	c__Eurotiomycetes	o__Chaetothyriales	f__unidentified	g__unidentified	s__unidentified	0	0	0	0	0	0	182	121	204	0	0	0
448688ffc1d1149900882aec0e7f39d0	k__Fungi	p__Ascomycota	c__Leotiomycetes	o__Helotiales	f__Helotiales_fam_Incertae_sedis	g__Acidomelania	s__Acidomelania_panicicola	0	0	0	0	0	0	0	0	506	0	0	0
8b176edeb9bbff07d40f5a40e13b530a	k__Fungi	p__Basidiomycota	c__Agaricomycetes	o__Cantharellales	f__Ceratobasidiaceae	g__Thanatephorus	s__Thanatephorus_cucumeris	0	0	0	0	0	0	0	391	0	36	74	0
d1e00ef356a026111ccc9c2054d79db1	k__Fungi	p__Ascomycota	c__Sordariomycetes	o__	f__	g__	s__	0	0	0	0	0	0	0	500	0	0	0	0
1a2a3ec0f1404ab78b918d7a31300d4b	k__Fungi	p__Basidiomycota	c__Agaricomycetes	o__Agaricales	f__Inocybaceae	g__Inocybe	s__unidentified	162	98	0	76	160	0	0	0	0	0	0	0
b907a3a2b7309d669ea3edf2d02dc2c0	k__Fungi	p__Basidiomycota	c__Agaricomycetes	o__Agaricales	f__Cortinariaceae	g__Cortinarius	s__	0	0	494	0	0	0	0	0	0	0	0	0
4aab61d3f9b7730a3ba58b8c5e5d6d93	k__Fungi	p__Basidiomycota	c__Agaricomycetes	o__Agaricales	f__Inocybaceae	g__Inocybe	s__unidentified	0	0	494	0	0	0	0	0	0	0	0	0
4c5b0378925bed5aebbe58b949472670	k__Fungi	p__Ascomycota	c__Eurotiomycetes	o__Eurotiales	f__Aspergillaceae	g__Penicillium	s__Penicillium_spinulosum	67	50	226	63	60	22	0	0	5	0	0	0
a363cfe3eb77d492c94a324e83ad53e8	k__Fungi	p__	c__	o__	f__	g__	s__	0	0	0	0	0	0	0	0	492	0	0	0
3e115cbe1d159e28fa2ff9b232654349	k__Fungi	p__Basidiomycota	c__Agaricomycetes	o__Agaricales	f__Omphalotaceae	g__Gymnopus	s__	0	0	0	0	491	0	0	0	0	0	0	0
d63017ee6e10dc4d2afdb9bece1fc7e8	k__Fungi	p__Ascomycota	c__	o__	f__	g__	s__	0	0	0	0	0	0	284	0	144	0	0	59
f054f310424f5c86acc2dc4d74e213cc	k__Fungi	p__	c__	o__	f__	g__	s__	0	0	0	0	0	0	0	0	483	0	0	0
915c35f90adc28ca86076b031abaeb52	k__Fungi	p__Basidiomycota	c__Agaricomycetes	o__Thelephorales	f__Thelephoraceae	g__	s__	0	0	475	0	0	0	0	0	0	0	0	0
ebaf31b02ad3c608236391c04c60bc7d	k__Fungi	p__Basidiomycota	c__Agaricomycetes	o__Agaricales	f__Omphalotaceae	g__Gymnopus	s__	0	0	0	0	475	0	0	0	0	0	0	0
2ce2426a3c9cd25008f3009155676e63	k__Fungi	p__Ascomycota	c__Sordariomycetes	o__Sordariales	f__Chaetomiaceae	g__Chaetomium	s__Chaetomium_cupreum	0	0	0	0	0	0	0	209	173	37	0	55
81212ea12b0b21336b21835818f46a31	k__Fungi	p__unidentified	c__unidentified	o__unidentified	f__unidentified	g__unidentified	s__unidentified	0	0	0	0	0	0	286	81	100	0	0	0
5acb219fc447cd1c51ba75cbc2b5dc66	k__Fungi	p__Ascomycota	c__	o__	f__	g__	s__	0	0	0	0	0	0	336	0	125	0	0	0
60190a33735266a82d7a2c1c41589cf0	k__Fungi	p__Ascomycota	c__Dothideomycetes	o__Mytilinidales	f__Gloniaceae	g__Cenococcum	s__	65	0	191	0	99	101	0	0	0	0	0	0
b973c7dc8e6ffa18de4c5cfffcb5c8e1	k__Fungi	p__Ascomycota	c__Eurotiomycetes	o__Chaetothyriales	f__unidentified	g__unidentified	s__unidentified	0	0	0	0	0	0	34	41	79	27	274	0
cfa74e1f15fef80938554386bfa8878c	k__Fungi	p__Basidiomycota	c__Agaricomycetes	o__Agaricales	f__Inocybaceae	g__Inocybe	s__unidentified	5	0	0	0	13	432	0	0	0	0	0	0
94f97591db995da19f89eacf03c656f8	k__Fungi	p__unidentified	c__unidentified	o__unidentified	f__unidentified	g__unidentified	s__unidentified	0	0	0	0	0	0	119	0	139	0	0	191
3e9dabb51c165eaf5b8de0f674f3b938	k__Fungi	p__Ascomycota	c__Leotiomycetes	o__Thelebolales	f__Pseudeurotiaceae	g__unidentified	s__unidentified	44	95	153	37	24	95	0	0	0	0	0	0
b1994c3a4d0d2459eafeab85737f07d8	k__Fungi	p__Ascomycota	c__Leotiomycetes	o__Helotiales	f__Leotiaceae	g__Neobulgaria	s__unidentified	0	0	0	0	0	0	0	0	0	446	0	0
2aa9747638bbb8a687ce71a1f133de66	k__Fungi	p__Mortierellomycota	c__Mortierellomycetes	o__Mortierellales	f__Mortierellaceae	g__Mortierella	s__Mortierella_alpina	21	118	0	88	210	0	0	0	0	0	0	0
40774c090d69e9ab298a145e9c529fb0	k__Fungi	p__Chytridiomycota	c__unidentified	o__unidentified	f__unidentified	g__unidentified	s__unidentified	0	0	0	0	0	0	350	0	84	0	0	0
4ee5f48ce2d5d44e536c71af2f5e4c72	k__Fungi	p__Ascomycota	c__Leotiomycetes	o__Helotiales	f__Helotiaceae	g__Glarea	s__unidentified	0	0	0	0	0	0	432	0	0	0	0	0
3334983bf94eaf72a3d8495aa52855d9	k__Fungi	p__Ascomycota	c__Dothideomycetes	o__Pleosporales	f__unidentified	g__unidentified	s__unidentified	0	0	0	0	0	0	189	119	40	12	61	11
ba1f5cb4c1574a61086624cd887e29ba	k__Fungi	p__Ascomycota	c__Dothideomycetes	o__Pleosporales	f__	g__	s__	0	0	0	0	0	0	372	0	24	0	11	24
fda6329cc33fcf1a98b1ecdca39cd6dc	k__Fungi	p__unidentified	c__unidentified	o__unidentified	f__unidentified	g__unidentified	s__unidentified	93	0	174	40	80	43	0	0	0	0	0	0
eb93afac9990313a35c1cf3ec9794529	k__Fungi	p__Ascomycota	c__Dothideomycetes	o__Tubeufiales	f__Tubeufiaceae	g__unidentified	s__unidentified	0	0	0	0	0	0	0	430	0	0	0	0
2438304ad208856b11b3f1a7015d3928	k__Fungi	p__Ascomycota	c__Sordariomycetes	o__Sordariales	f__Chaetomiaceae	g__	s__	0	0	0	0	0	0	0	30	14	104	74	208
b8133ff6b5239790b981933a5d6465a5	k__Fungi	p__Ascomycota	c__	o__	f__	g__	s__	0	0	0	0	0	0	427	0	0	0	0	0
a1db422c45fb80f8d0312d00ff10d781	k__Fungi	p__	c__	o__	f__	g__	s__	0	0	0	0	0	0	114	303	0	0	0	0
f1875af255da5e926e8a9db86ed59816	k__Fungi	p__Basidiomycota	c__Tremellomycetes	o__Filobasidiales	f__Piskurozymaceae	g__Solicoccozyma	s__	0	0	0	0	0	0	78	146	30	11	79	73
c16cae7dd3ab828ff987bd2d09ff428e	k__Fungi	p__Ascomycota	c__	o__	f__	g__	s__	0	0	0	0	0	0	0	380	0	37	0	0
55d951e62c06b9893e273b33e9769db4	k__Fungi	p__Basidiomycota	c__Agaricomycetes	o__Agaricales	f__Cortinariaceae	g__Cortinarius	s__	0	0	0	0	412	0	0	0	0	0	0	0
7d9312419fe027928425853994f7989c	k__Fungi	p__Basidiomycota	c__Agaricomycetes	o__Sebacinales	f__	g__	s__	0	0	0	0	0	0	314	77	10	9	0	0
15893277fee0aa0bd1681ef21e1df00e	k__Fungi	p__Ascomycota	c__Eurotiomycetes	o__Eurotiales	f__Trichocomaceae	g__Talaromyces	s__	0	0	0	0	0	0	0	0	0	0	77	333
2c75bee7923bf496b88e403a8d7d6575	k__Fungi	p__	c__	o__	f__	g__	s__	0	0	0	0	0	0	68	186	152	0	0	0
ed3acd430d25a170dd3992b39f2ba259	k__Fungi	p__Ascomycota	c__Eurotiomycetes	o__Chaetothyriales	f__Herpotrichiellaceae	g__unidentified	s__unidentified	0	0	0	0	0	0	0	0	404	0	0	0
37ab65b9105708469af1d9d454737e22	k__Fungi	p__Ascomycota	c__Dothideomycetes	o__Mytilinidales	f__Gloniaceae	g__Cenococcum	s__	0	0	0	0	289	114	0	0	0	0	0	0
9fc2efff59716a4aa6a22e5f0457ddf4	k__Fungi	p__Ascomycota	c__	o__	f__	g__	s__	0	0	87	0	276	39	0	0	0	0	0	0
1e45d035e4fcd31573acad1c13ec81a8	k__Fungi	p__Ascomycota	c__Dothideomycetes	o__Mytilinidales	f__Gloniaceae	g__Cenococcum	s__unidentified	0	0	399	0	0	0	0	0	0	0	0	0
eb9f1e686527ade5b51c026b54b213bc	k__Fungi	p__Basidiomycota	c__Agaricomycetes	o__Agaricales	f__Entolomataceae	g__Entoloma	s__Entoloma_cetratum	0	0	0	0	289	107	0	0	0	0	0	0
0902e526dc91456d263c9668f76518cf	k__Fungi	p__Basidiomycota	c__Agaricomycetes	o__Hymenochaetales	f__Rickenellaceae	g__Rickenella	s__unidentified	0	124	118	149	0	0	0	0	0	0	0	0
aaaeffd1cb25b3db9ace454a4ebdea6b	k__Fungi	p__Ascomycota	c__Eurotiomycetes	o__Chaetothyriales	f__unidentified	g__unidentified	s__unidentified	0	0	0	0	0	0	0	391	0	0	0	0
54cd8405d0ad5ebc8ce93c6b2270c14b	k__Fungi	p__Ascomycota	c__Leotiomycetes	o__Helotiales	f__Helotiales_fam_Incertae_sedis	g__Chalara	s__unidentified	0	0	0	0	0	0	0	390	0	0	0	0
4ea0142d960bbe2c54d7860dfbc7e7a5	k__Fungi	p__unidentified	c__unidentified	o__unidentified	f__unidentified	g__unidentified	s__unidentified	0	0	0	0	0	0	257	0	130	0	0	0
027149c4cb54214bf42f691257bd9850	k__Fungi	p__Mortierellomycota	c__Mortierellomycetes	o__Mortierellales	f__Mortierellaceae	g__Mortierella	s__Mortierella_gamsii	0	0	0	0	366	0	0	17	0	0	0	0
7cab0460b10a9793e1f2c1d04444087b	k__Fungi	p__unidentified	c__unidentified	o__unidentified	f__unidentified	g__unidentified	s__unidentified	0	0	155	0	0	226	0	0	0	0	0	0
08a1bd8c128c350b0710cccc6a2f3ac5	k__Fungi	p__	c__	o__	f__	g__	s__	0	0	0	0	0	0	73	173	129	0	0	0
0f0df6b2846fe9baad849ac52702616f	k__Fungi	p__Basidiomycota	c__Agaricomycetes	o__Agaricales	f__Hydnangiaceae	g__Laccaria	s__	41	19	0	5	0	305	0	0	0	0	0	0
0a06e758f1e74f3aeb5f39867727c1bd	k__Fungi	p__Ascomycota	c__Eurotiomycetes	o__Eurotiales	f__Aspergillaceae	g__Penicillium	s__	0	0	0	0	0	0	0	0	0	254	116	0
ef41bb18ba599b853353ba3fc1d4f6d5	k__Fungi	p__Ascomycota	c__Eurotiomycetes	o__Eurotiales	f__Aspergillaceae	g__Penicillium	s__	0	0	0	0	0	0	0	0	0	0	0	368
735b461d789f89d9c7a253c680fea53c	k__Fungi	p__Basidiomycota	c__Agaricomycetes	o__Agaricales	f__Cortinariaceae	g__Cortinarius	s__	364	0	0	0	0	0	0	0	0	0	0	0
b17c24618e81e1ca4e71019b928e2b84	k__Fungi	p__Basidiomycota	c__Tremellomycetes	o__Filobasidiales	f__Piskurozymaceae	g__Solicoccozyma	s__Solicoccozyma_terricola	0	64	61	46	42	151	0	0	0	0	0	0
9b10aad2093a29ca3903f5a94a2fe0f4	k__Fungi	p__Ascomycota	c__Dothideomycetes	o__Pleosporales	f__unidentified	g__unidentified	s__unidentified	0	0	0	0	0	0	126	66	115	0	56	0
3a21bd495df85cff98662e9a16ec7203	k__Fungi	p__unidentified	c__unidentified	o__unidentified	f__unidentified	g__unidentified	s__unidentified	0	0	0	0	0	0	309	0	5	0	27	21
3e97a93c304a49eabb13f5c73410bdd0	k__Fungi	p__Ascomycota	c__Sordariomycetes	o__Hypocreales	f__Nectriaceae	g__Fusarium	s__	0	0	0	0	0	0	105	66	51	21	11	97
e38c66f759c45d784c4cce99288a4da6	k__Fungi	p__Basidiomycota	c__	o__	f__	g__	s__	0	0	0	0	0	0	0	199	0	0	150	0
9365fa914078c9907645ef04793478f5	k__Fungi	p__Ascomycota	c__Leotiomycetes	o__Helotiales	f__Helotiales_fam_Incertae_sedis	g__Acidomelania	s__Acidomelania_panicicola	0	0	0	0	0	0	344	0	0	0	0	0
6ecf57af917ca8527ef8f5fa26d38650	k__Fungi	p__Ascomycota	c__	o__	f__	g__	s__	0	0	0	0	0	0	68	133	73	0	0	69
17a031910b27e4e33b79d8507a57ac9f	k__Fungi	p__Mucoromycota	c__Umbelopsidomycetes	o__Umbelopsidales	f__Umbelopsidaceae	g__Umbelopsis	s__Umbelopsis_ramanniana	0	0	0	0	336	0	0	0	0	0	0	0
5a8f4fcdc5708acff03fca1c5e713e45	k__Fungi	p__Ascomycota	c__Leotiomycetes	o__Helotiales	f__Helotiaceae	g__Meliniomyces	s__Meliniomyces_bicolor	22	0	206	0	0	106	0	0	0	0	0	0
67ccc937b1957ec7ddcbe00312d0e554	k__Fungi	p__Ascomycota	c__Eurotiomycetes	o__Chaetothyriales	f__Herpotrichiellaceae	g__Exophiala	s__Exophiala_equina	7	60	0	129	125	12	0	0	0	0	0	0
8c2b146428164742cc9b8999c7aee69e	k__Fungi	p__Mortierellomycota	c__Mortierellomycetes	o__Mortierellales	f__Mortierellaceae	g__Mortierella	s__unidentified	21	0	270	0	0	41	0	0	0	0	0	0
54c2efb1fa1b50d2729b25a5fd436df0	k__Fungi	p__Ascomycota	c__Leotiomycetes	o__Helotiales	f__Helotiales_fam_Incertae_sedis	g__Cadophora	s__Cadophora_finlandica	0	31	291	8	0	0	0	0	0	0	0	0
31087f2744f4947443111c2a53f8e9a0	k__Fungi	p__	c__	o__	f__	g__	s__	0	0	0	0	0	0	140	190	0	0	0	0
f8c39dc3138766fb7acf10532ff4f179	k__Fungi	p__Ascomycota	c__Eurotiomycetes	o__Chaetothyriales	f__unidentified	g__unidentified	s__unidentified	0	0	0	0	0	0	0	0	330	0	0	0
7ec6cb31e70dd5da618c80c85ae423c1	k__Fungi	p__Basidiomycota	c__Agaricomycetes	o__Sebacinales	f__unidentified	g__unidentified	s__unidentified	0	0	0	0	0	0	216	86	0	0	0	26
ea9be6b64c572472f08f7ca3ac154cd3	k__Fungi	p__Basidiomycota	c__Agaricomycetes	o__Agaricales	f__unidentified	g__unidentified	s__unidentified	0	0	0	0	327	0	0	0	0	0	0	0
55cd72820602f06b890956a69f4dc682	k__Fungi	p__Ascomycota	c__Dothideomycetes	o__Pleosporales	f__Leptosphaeriaceae	g__Plenodomus	s__Plenodomus_biglobosus	0	0	0	0	0	0	68	0	174	0	0	85
3af914254602237f80590edfdc878770	k__Fungi	p__unidentified	c__unidentified	o__unidentified	f__unidentified	g__unidentified	s__unidentified	0	0	0	0	0	0	0	0	325	0	0	0
206e1bde6783bad9c2ac66cb49eb61c2	k__Fungi	p__Ascomycota	c__Sordariomycetes	o__Sordariales	f__Chaetomiaceae	g__	s__	0	0	0	0	0	0	177	110	23	0	14	0
4f82c201a8520e783c69f95d9799f7bd	k__Fungi	p__unidentified	c__unidentified	o__unidentified	f__unidentified	g__unidentified	s__unidentified	0	0	0	0	0	0	0	321	0	0	0	0
8661574e9cfa69aa5f77a0e4ae1cfdde	k__Fungi	p__Ascomycota	c__Eurotiomycetes	o__Chaetothyriales	f__unidentified	g__unidentified	s__unidentified	0	0	0	0	0	0	315	0	0	0	0	0
57d1e8e85e08be26df1296e1616bb5a6	k__Fungi	p__Glomeromycota	c__Glomeromycetes	o__Glomerales	f__Glomeraceae	g__unidentified	s__unidentified	0	0	0	0	0	0	64	99	119	28	0	0
4f664b7ff6465ce3514b0ed312565276	k__Fungi	p__Ascomycota	c__	o__	f__	g__	s__	0	0	0	0	0	0	42	153	0	0	83	32
b2c1d4033c7bc7880abad28faa7e8a9a	k__Fungi	p__Ascomycota	c__Eurotiomycetes	o__Chaetothyriales	f__Herpotrichiellaceae	g__unidentified	s__unidentified	0	0	0	0	0	0	309	0	0	0	0	0
1711dd26cb3b84aea30cc9ada2929b5b	k__Fungi	p__Ascomycota	c__unidentified	o__unidentified	f__unidentified	g__unidentified	s__unidentified	0	0	191	0	117	0	0	0	0	0	0	0
ec25ad537a3807f86d7a31ae695f809a	k__Fungi	p__Ascomycota	c__Leotiomycetes	o__Thelebolales	f__Pseudeurotiaceae	g__Pseudeurotium	s__Pseudeurotium_hygrophilum	0	0	0	0	0	0	0	0	0	308	0	0
57b8a93a6dc3ad1a0137239214c973f2	k__Fungi	p__Basidiomycota	c__unidentified	o__unidentified	f__unidentified	g__unidentified	s__unidentified	0	0	0	0	0	0	0	0	273	0	0	34
e71069794fe48cb1440d73191b479794	k__Fungi	p__Ascomycota	c__Leotiomycetes	o__Thelebolales	f__Pseudeurotiaceae	g__Pseudeurotium	s__Pseudeurotium_hygrophilum	0	0	0	0	0	0	72	40	0	187	6	0
9ffc9ea976486c0946f745d693f4dc35	k__Fungi	p__Ascomycota	c__Sordariomycetes	o__	f__	g__	s__	0	0	212	47	44	0	0	0	0	0	0	0
3239bfe571b660fbb2c3c46a91ca1867	k__Fungi	p__Ascomycota	c__Eurotiomycetes	o__Eurotiales	f__Aspergillaceae	g__Penicillium	s__Penicillium_roseopurpureum	22	75	0	46	147	12	0	0	0	0	0	0
f5309ce3cae6fbf6df11e22bf2154524	k__Fungi	p__unidentified	c__unidentified	o__unidentified	f__unidentified	g__unidentified	s__unidentified	0	0	0	0	0	0	66	84	150	0	0	0
88aba6500d2a6bae1e3a2b2fa9be3ca2	k__Fungi	p__Ascomycota	c__Pezizomycetes	o__Pezizales	f__Pezizaceae	g__Ruhlandiella	s__unidentified	38	26	0	12	55	168	0	0	0	0	0	0
9af6593d186a71eed93fcc363e817933	k__Fungi	p__	c__	o__	f__	g__	s__	0	0	0	0	0	0	179	0	117	0	0	0
c0b21b813460b7fd7e10a2dc95ba39a8	k__Fungi	p__Basidiomycota	c__Agaricomycetes	o__Agaricales	f__Cortinariaceae	g__Cortinarius	s__	0	164	0	130	0	0	0	0	0	0	0	0
8fed06194df350da46944f1bb517bbb3	k__Fungi	p__Basidiomycota	c__Agaricomycetes	o__Polyporales	f__Meruliaceae	g__Bjerkandera	s__unidentified	0	0	0	0	0	0	72	0	221	0	0	0
8c841f7e873bb16185dfe3c9fa39b445	k__Fungi	p__Basidiomycota	c__Agaricomycetes	o__Agaricales	f__Tricholomataceae	g__Mycena	s__	0	0	55	16	9	0	0	211	0	0	0	0
5a8e3e8fdbbf8cd34dd267f9b91c8e87	k__Fungi	p__unidentified	c__unidentified	o__unidentified	f__unidentified	g__unidentified	s__unidentified	0	0	0	0	0	0	0	232	0	0	59	0
c5fda535be9530a9fc6aa31db220cf27	k__Fungi	p__Ascomycota	c__Eurotiomycetes	o__Chaetothyriales	f__unidentified	g__unidentified	s__unidentified	0	0	0	0	0	0	261	0	16	0	0	11
ce7ceee2614ec3266a6b324c90a11c37	k__Fungi	p__Basidiomycota	c__Agaricomycetes	o__Agaricales	f__Clavariaceae	g__Clavaria	s__	0	146	0	141	0	0	0	0	0	0	0	0
03e6435f9e29797bf385a370a236300b	k__Fungi	p__Ascomycota	c__	o__	f__	g__	s__	0	0	0	0	0	0	53	234	0	0	0	0
03ccd284b4aedfcdc54009d8bb811147	k__Fungi	p__Ascomycota	c__Leotiomycetes	o__Helotiales	f__	g__	s__	13	36	67	20	148	0	0	0	0	0	0	0
5da933c72cc4ad32b8fce561d0a8ee66	k__Fungi	p__Mortierellomycota	c__Mortierellomycetes	o__Mortierellales	f__Mortierellaceae	g__Mortierella	s__Mortierella_fimbricystis	0	28	0	0	202	54	0	0	0	0	0	0
e2acd76fa3cc426cac44e7a4e817af2b	k__Fungi	p__Ascomycota	c__	o__	f__	g__	s__	0	0	0	0	0	0	26	0	257	0	0	0
d9cd7a595208139db71816c7d46499c7	k__Fungi	p__unidentified	c__unidentified	o__unidentified	f__unidentified	g__unidentified	s__unidentified	0	0	0	0	0	0	0	283	0	0	0	0
cfa14f02aedf291dcb3f3205a3ff729d	k__Fungi	p__Ascomycota	c__Eurotiomycetes	o__Eurotiales	f__Aspergillaceae	g__Penicillium	s__Penicillium_megasporum	0	0	0	0	0	0	0	12	0	264	7	0
660f7dc42ec3da66d44c8cd0a832c8c7	k__Fungi	p__Ascomycota	c__Eurotiomycetes	o__Eurotiales	f__	g__	s__	0	0	0	0	0	0	64	32	178	0	8	0
887b7fdc66e2ae0dc10af77113bbef82	k__Fungi	p__Basidiomycota	c__Agaricomycetes	o__Agaricales	f__Tricholomataceae	g__	s__	0	0	0	0	0	0	0	282	0	0	0	0
1d4f7778db43589fbe5dde486f95c595	k__Fungi	p__	c__	o__	f__	g__	s__	0	0	0	0	0	0	0	267	0	0	12	0
96dcf7698a0790c6181d9cf1aa112760	k__Fungi	p__Basidiomycota	c__Tremellomycetes	o__Tremellales	f__Trimorphomycetaceae	g__Saitozyma	s__Saitozyma_podzolica	40	44	105	25	31	33	0	0	0	0	0	0
2b0b73a488c17d0ae283caec50bbe803	k__Fungi	p__Ascomycota	c__Leotiomycetes	o__Thelebolales	f__Pseudeurotiaceae	g__Geomyces	s__Geomyces_auratus	24	38	0	34	95	87	0	0	0	0	0	0
af67a05365e94b183956fc67f38cbbbd	k__Fungi	p__Ascomycota	c__Sordariomycetes	o__Sordariales	f__Lasiosphaeriaceae	g__Podospora	s__Podospora_intestinacea	0	0	0	0	0	0	39	197	22	0	0	19
818632f62e0cae0d8cd6593da7760eba	k__Fungi	p__	c__	o__	f__	g__	s__	0	0	0	0	0	0	145	86	44	0	0	0
ed29a55cb55f9f2caa8113318a181fe1	k__Fungi	p__Ascomycota	c__Leotiomycetes	o__Helotiales	f__Myxotrichaceae	g__Oidiodendron	s__Oidiodendron_griseum	11	0	0	0	263	0	0	0	0	0	0	0
d16da7c76099a54e5a831a6f97a82316	k__Fungi	p__Chytridiomycota	c__unidentified	o__unidentified	f__unidentified	g__unidentified	s__unidentified	0	0	0	0	0	0	0	274	0	0	0	0
46d19f79a72eb7fb935b12a3827b472b	k__Fungi	p__	c__	o__	f__	g__	s__	0	8	193	0	72	0	0	0	0	0	0	0
24034fc2b9214a3ca79b6f5e75bbe123	k__Fungi	p__Mucoromycota	c__Umbelopsidomycetes	o__Umbelopsidales	f__Umbelopsidaceae	g__Umbelopsis	s__Umbelopsis_ramanniana	0	0	0	0	273	0	0	0	0	0	0	0
257fb02b809547ead03c82c1c4f451f9	k__Fungi	p__Ascomycota	c__Eurotiomycetes	o__Eurotiales	f__Aspergillaceae	g__Penicillium	s__	0	0	0	0	0	0	0	17	0	117	0	138
749389526dafb9aef1748aa77860b140	k__Fungi	p__Ascomycota	c__	o__	f__	g__	s__	0	0	0	0	0	0	0	0	0	0	140	131
2aa86a3df2afd73d07499d1c0d5868ff	k__Fungi	p__Mortierellomycota	c__Mortierellomycetes	o__Mortierellales	f__Mortierellaceae	g__Mortierella	s__Mortierella_biramosa	41	11	136	0	0	81	0	0	0	0	0	0
87c37eb6450e47a418f4840cec85ba8c	k__Fungi	p__Ascomycota	c__Eurotiomycetes	o__Eurotiales	f__Aspergillaceae	g__Penicillium	s__	0	0	0	0	0	0	0	0	0	113	0	155
c3096b9786c74a0ecfe9e10916eb45e0	k__Fungi	p__Ascomycota	c__Eurotiomycetes	o__Chaetothyriales	f__Chaetothyriaceae	g__unidentified	s__unidentified	0	0	0	0	0	0	120	115	0	0	32	0
a22643f1476e395412c92245a8604391	k__Fungi	p__Ascomycota	c__Leotiomycetes	o__Helotiales	f__unidentified	g__unidentified	s__unidentified	38	19	140	7	0	61	0	0	0	0	0	0
0982d334328f3475e380614cfc3e5d1a	k__Fungi	p__Ascomycota	c__Eurotiomycetes	o__Chaetothyriales	f__unidentified	g__unidentified	s__unidentified	0	0	0	0	0	0	0	0	0	85	179	0
50e369c64e7cdc3465685ee01712eaac	k__Fungi	p__Entorrhizomycota	c__Entorrhizomycetes	o__Entorrhizales	f__Entorrhizaceae	g__Entorrhiza	s__	0	0	0	0	0	0	186	66	0	0	10	0
4d8abb16081bb5f700da79d3946d07a1	k__Fungi	p__	c__	o__	f__	g__	s__	0	0	0	0	0	0	65	54	124	0	7	11
aef1377d2de0ab779dfd81c6f74a66b2	k__Fungi	p__Ascomycota	c__Eurotiomycetes	o__Eurotiales	f__Trichocomaceae	g__Rasamsonia	s__unidentified	0	0	0	0	0	0	53	13	152	0	0	43
1541cabe0756646657fb2ff34726bd40	k__Fungi	p__Basidiomycota	c__Agaricomycetes	o__Cantharellales	f__Ceratobasidiaceae	g__unidentified	s__unidentified	0	0	0	0	0	0	218	0	42	0	0	0
9b4661f5e21a8412d02427c5b011fa94	k__Fungi	p__Ascomycota	c__Sordariomycetes	o__Sordariales	f__	g__	s__	0	0	0	0	0	0	0	0	0	0	0	260
3c9ec6ade5a1f7fd46b51c3913a2cded	k__Fungi	p__Ascomycota	c__Leotiomycetes	o__Helotiales	f__	g__	s__	0	0	0	0	256	0	0	0	0	0	0	0
98dc87dbf8b7eccdda1ff039f4fbd998	k__Fungi	p__Basidiomycota	c__Agaricomycetes	o__Hysterangiales	f__Hysterangiaceae	g__Hysterangium	s__unidentified	255	0	0	0	0	0	0	0	0	0	0	0
e9599a5ec5af720b026b386d2cfdf4ca	k__Fungi	p__Ascomycota	c__	o__	f__	g__	s__	0	0	0	0	0	0	0	238	17	0	0	0
54a1947bcd0a50f22b96795b4a15909d	k__Fungi	p__Ascomycota	c__Eurotiomycetes	o__Chaetothyriales	f__unidentified	g__unidentified	s__unidentified	0	0	0	0	0	0	76	0	65	0	0	113
c82c1fb87fa753b78b38b01142336247	k__Fungi	p__Ascomycota	c__Leotiomycetes	o__Helotiales	f__Hyaloscyphaceae	g__Cistella	s__unidentified	0	103	0	105	40	3	0	0	0	0	0	0
01edc40744373fbdb4c0f1c95e33a7b9	k__Fungi	p__Basidiomycota	c__Agaricomycetes	o__Agaricales	f__Cortinariaceae	g__Cortinarius	s__	249	0	0	0	0	0	0	0	0	0	0	0
130d4f291f9e195c9ac23b5e0dc47a89	k__Fungi	p__Ascomycota	c__Leotiomycetes	o__Helotiales	f__Myxotrichaceae	g__Oidiodendron	s__Oidiodendron_chlamydosporicum	40	50	58	25	4	71	0	0	0	0	0	0
bc83375996292dce9339557d4fbf7429	k__Fungi	p__Ascomycota	c__Dothideomycetes	o__Venturiales	f__Venturiaceae	g__Venturia	s__	0	0	242	0	0	6	0	0	0	0	0	0
dd66d1648dd7b34542164b1ff7ac2971	k__Fungi	p__Ascomycota	c__	o__	f__	g__	s__	0	0	0	0	0	0	0	0	0	248	0	0
33f85ca5a34db587a387237ff7df98f1	k__Fungi	p__Basidiomycota	c__Agaricomycetes	o__Thelephorales	f__Thelephoraceae	g__	s__	0	0	247	0	0	0	0	0	0	0	0	0
9932668eb02d712bbdb6f24a1a1327cd	k__Fungi	p__Ascomycota	c__	o__	f__	g__	s__	0	0	0	0	0	0	34	106	0	0	0	107
3c9d975a3dfe97bfc9ed4d6e6c7802a1	k__Fungi	p__unidentified	c__unidentified	o__unidentified	f__unidentified	g__unidentified	s__unidentified	0	0	0	0	0	0	0	246	0	0	0	0
70eb81b933ad95c4a48abddb1dfd3248	k__Fungi	p__Ascomycota	c__Sordariomycetes	o__Hypocreales	f__Nectriaceae	g__Ilyonectria	s__Ilyonectria_mors-panacis	0	101	0	65	79	0	0	0	0	0	0	0
d3aa3daabc9cb3b058acddf2d034b7d1	k__Fungi	p__Basidiomycota	c__Tremellomycetes	o__Trichosporonales	f__Trichosporonaceae	g__Apiotrichum	s__	12	13	57	23	0	139	0	0	0	0	0	0
36b5b621fe034ea0b0840c4c2676172d	k__Fungi	p__Ascomycota	c__Dothideomycetes	o__Capnodiales	f__Mycosphaerellaceae	g__	s__	0	0	0	0	0	0	243	0	0	0	0	0
7d4901539118bbffa224c97076d652c9	k__Fungi	p__unidentified	c__unidentified	o__unidentified	f__unidentified	g__unidentified	s__unidentified	0	0	0	0	0	0	0	0	243	0	0	0
e2b5a5d1f0626241b69c797331b42ddd	k__Fungi	p__Basidiomycota	c__Agaricomycetes	o__Agaricales	f__Cortinariaceae	g__Cortinarius	s__	0	0	0	242	0	0	0	0	0	0	0	0
c0c6454f235e25ec49c32ae2662907c4	k__Fungi	p__	c__	o__	f__	g__	s__	0	104	0	136	0	0	0	0	0	0	0	0
cde29c35f7b9e41fa7c8fb7093a56835	k__Fungi	p__Basidiomycota	c__Tremellomycetes	o__Tremellales	f__Bulleribasidiaceae	g__Vishniacozyma	s__Vishniacozyma_victoriae	0	0	0	0	0	0	52	0	186	0	0	0
fdd20238271ec53014aa58a50b9bca9d	k__Fungi	p__unidentified	c__unidentified	o__unidentified	f__unidentified	g__unidentified	s__unidentified	0	0	0	0	0	0	0	238	0	0	0	0
6c4350516f9259c782fc321ca458141f	k__Chromista	p__unidentified	c__unidentified	o__unidentified	f__unidentified	g__unidentified	s__unidentified	0	0	0	0	0	0	0	0	238	0	0	0
7884810f5ffc296c49eecf09d0a42ccd	k__Fungi	p__Basidiomycota	c__Agaricomycetes	o__Agaricales	f__Cortinariaceae	g__Cortinarius	s__unidentified	0	0	236	0	0	0	0	0	0	0	0	0
bb810ae2edf1052779e8b16b27a9fbea	k__Fungi	p__unidentified	c__unidentified	o__unidentified	f__unidentified	g__unidentified	s__unidentified	0	0	116	0	120	0	0	0	0	0	0	0
5ae9ee01772d98062bc6d2f60e01b765	k__Fungi	p__Ascomycota	c__Sordariomycetes	o__Sordariales	f__	g__	s__	0	0	0	0	0	0	190	31	7	0	6	0
f148496e3c745aac87553facb3e072ae	k__Fungi	p__Basidiomycota	c__Geminibasidiomycetes	o__Geminibasidiales	f__Geminibasidiaceae	g__Geminibasidium	s__unidentified	42	53	67	17	0	54	0	0	0	0	0	0
6c0a6ede910134dd0a1cc7643828a5c1	k__Chromista	p__unidentified	c__unidentified	o__unidentified	f__unidentified	g__unidentified	s__unidentified	9	83	34	53	17	37	0	0	0	0	0	0
64a9f215ca2720e0535b0317d8cae8d5	k__Fungi	p__unidentified	c__unidentified	o__unidentified	f__unidentified	g__unidentified	s__unidentified	0	0	0	0	0	0	0	233	0	0	0	0
b522d011d1c889ff2b4d21cb7bed49d2	k__Fungi	p__Ascomycota	c__Dothideomycetes	o__Capnodiales	f__	g__	s__	0	0	0	0	0	0	0	0	0	0	233	0
8d6090e45feaa9efcc97b28e18a455ed	k__Chromista	p__unidentified	c__unidentified	o__unidentified	f__unidentified	g__unidentified	s__unidentified	0	0	0	0	0	0	232	0	0	0	0	0
ef8fa6323e7096265027f8f190508daa	k__Fungi	p__Ascomycota	c__Eurotiomycetes	o__Eurotiales	f__Aspergillaceae	g__Penicillium	s__Penicillium_jamesonlandense	0	47	81	0	0	103	0	0	0	0	0	0
a613acd2ee805e4be870596f95b06bf6	k__Fungi	p__Ascomycota	c__Sordariomycetes	o__	f__	g__	s__	0	31	0	68	131	0	0	0	0	0	0	0
4230e7ca90b447f0614f5a922e79a544	k__Fungi	p__Ascomycota	c__Sordariomycetes	o__Diaporthales	f__Diaporthaceae	g__Diaporthe	s__	0	0	0	0	0	0	77	104	24	0	2	22
2a3788846c34bcd9f0b438c013c604b1	k__Fungi	p__Basidiomycota	c__Agaricomycetes	o__Agaricales	f__Clavariaceae	g__unidentified	s__unidentified	0	0	0	0	0	0	0	71	158	0	0	0
9e31c49819c74469beb37eef62bd4548	k__Fungi	p__Ascomycota	c__Leotiomycetes	o__Helotiales	f__Hyaloscyphaceae	g__Microscypha	s__unidentified	0	0	0	0	0	0	225	0	0	0	0	0
a1f7841f0242ddcbe2dd219bd7fb9a84	k__Fungi	p__Ascomycota	c__Sordariomycetes	o__Sordariales	f__Lasiosphaeriaceae	g__Podospora	s__unidentified	0	0	0	0	0	0	199	0	0	26	0	0
9e1ac9373dc1f9a9575b2a9e4c544ed6	k__Fungi	p__	c__	o__	f__	g__	s__	0	0	0	0	0	0	78	124	0	19	0	0
b6e49a03dffc1a3a513c5d8f494d8bbb	k__Fungi	p__unidentified	c__unidentified	o__unidentified	f__unidentified	g__unidentified	s__unidentified	0	0	0	0	219	0	0	0	0	0	0	0
3a34293b0f13cc01989078aca1586928	k__Fungi	p__unidentified	c__unidentified	o__unidentified	f__unidentified	g__unidentified	s__unidentified	0	0	0	0	0	0	60	0	159	0	0	0
1af624ba384874fa4f5acd55f6eec17a	k__Fungi	p__Mucoromycota	c__Umbelopsidomycetes	o__Umbelopsidales	f__Umbelopsidaceae	g__Umbelopsis	s__unidentified	46	73	45	24	11	18	0	0	0	0	0	0
c461dce33809a7f89fe1d2bbb3069a14	k__Fungi	p__Basidiomycota	c__Agaricomycetes	o__Agaricales	f__Tricholomataceae	g__Mycena	s__	0	0	0	0	217	0	0	0	0	0	0	0
0bba793600f2bb519b1570ffceff3df8	k__Fungi	p__Ascomycota	c__Leotiomycetes	o__Thelebolales	f__Pseudeurotiaceae	g__Pseudogymnoascus	s__Pseudogymnoascus_roseus	71	0	0	0	71	74	0	0	0	0	0	0
9ce043e0106d27dd1df49fe863a0ae72	k__Fungi	p__Ascomycota	c__Leotiomycetes	o__Helotiales	f__	g__	s__	3	9	64	19	119	0	0	0	0	0	0	0
cfaf3069bb9bb2f1e3f41956f7d2162a	k__Fungi	p__Basidiomycota	c__Agaricomycetes	o__Agaricales	f__Cortinariaceae	g__Cortinarius	s__	0	214	0	0	0	0	0	0	0	0	0	0
3870e6e9139d679f37f909c35abc58c4	k__Fungi	p__Ascomycota	c__	o__	f__	g__	s__	0	0	0	0	0	0	141	25	47	0	0	0
9ffb41b5b86d5264bfa3970d6f3db231	k__Fungi	p__Glomeromycota	c__Archaeosporomycetes	o__Archaeosporales	f__unidentified	g__unidentified	s__unidentified	0	0	0	0	0	0	73	140	0	0	0	0
ba630828437c786f7674497abdae1247	k__Fungi	p__Ascomycota	c__Leotiomycetes	o__Helotiales	f__Rutstroemiaceae	g__	s__	0	0	0	0	0	0	90	122	0	0	0	0
760904ff1be06eb18415521fd9182433	k__Fungi	p__Ascomycota	c__Dothideomycetes	o__Pleosporales	f__Pleosporaceae	g__Alternaria	s__Alternaria_leptinellae	0	0	0	0	0	0	0	23	122	11	46	10
eed5fa8a6cd8cf5b2ea98aa5ece6180e	k__Fungi	p__Ascomycota	c__Sordariomycetes	o__Magnaporthales	f__Magnaporthaceae	g__Pseudophialophora	s__	0	0	0	0	0	0	0	0	212	0	0	0
6d33565409344e78af9b036eb0697f86	k__Fungi	p__Basidiomycota	c__Agaricomycetes	o__Agaricales	f__Omphalotaceae	g__Marasmiellus	s__Marasmiellus_tricolor	0	0	0	0	0	0	0	0	212	0	0	0
629e16248eef924123db9dbf7710d600	k__Fungi	p__Ascomycota	c__Dothideomycetes	o__Capnodiales	f__Teratosphaeriaceae	g__Devriesia	s__unidentified	0	0	0	0	0	0	52	25	29	0	52	51
9a024d4868de5fe5eebf0b82869a5db7	k__Fungi	p__Ascomycota	c__Eurotiomycetes	o__Chaetothyriales	f__unidentified	g__unidentified	s__unidentified	0	0	0	0	0	0	0	152	0	24	33	0
f9a3d1fe07e0528c1336dcda1898df94	k__Fungi	p__Basidiomycota	c__Agaricomycetes	o__Tremellodendropsidales	f__unidentified	g__unidentified	s__unidentified	0	0	0	0	0	208	0	0	0	0	0	0
bf11b8664d4d7aca69625d4e6889a283	k__Fungi	p__Ascomycota	c__Eurotiomycetes	o__Eurotiales	f__Trichocomaceae	g__Rasamsonia	s__unidentified	0	0	0	0	0	0	135	0	20	0	0	53
2aab7101438be64ff977a999c9f3069b	k__Fungi	p__Basidiomycota	c__Agaricomycetes	o__Sebacinales	f__unidentified	g__unidentified	s__unidentified	0	0	0	0	0	0	0	0	208	0	0	0
8eb461718fe1308d17eb602c5deaea63	k__Fungi	p__unidentified	c__unidentified	o__unidentified	f__unidentified	g__unidentified	s__unidentified	0	73	0	61	73	0	0	0	0	0	0	0
9c497c84e0517fbada6e67d9b27ec8d7	k__Fungi	p__unidentified	c__unidentified	o__unidentified	f__unidentified	g__unidentified	s__unidentified	0	0	0	0	0	0	120	86	0	0	0	0
419a35dd56be7d7c76f7807bb9405865	k__Fungi	p__Ascomycota	c__Eurotiomycetes	o__Chaetothyriales	f__unidentified	g__unidentified	s__unidentified	0	0	0	0	0	0	0	0	0	0	0	202
0b8a22de39edc43e389802420276eb87	k__Fungi	p__Ascomycota	c__Sordariomycetes	o__unidentified	f__unidentified	g__unidentified	s__unidentified	0	0	0	0	0	0	201	0	0	0	0	0
30c4e60927cbc3742babbd4abdb1313c	k__Fungi	p__Basidiomycota	c__Agaricomycetes	o__Polyporales	f__Xenasmataceae	g__Xenasmatella	s__unidentified	0	0	0	0	0	199	0	0	0	0	0	0
857b971a94f5d0eb5039642196769f91	k__Fungi	p__unidentified	c__unidentified	o__unidentified	f__unidentified	g__unidentified	s__unidentified	0	0	0	0	0	0	0	0	0	0	199	0
dd859632f7d55e80b30c62126a8cf534	k__Chromista	p__unidentified	c__unidentified	o__unidentified	f__unidentified	g__unidentified	s__unidentified	0	40	124	34	0	0	0	0	0	0	0	0
caf9c53179ccfff0742e6d799dc42a92	k__Fungi	p__Mortierellomycota	c__Mortierellomycetes	o__Mortierellales	f__Mortierellaceae	g__Mortierella	s__Mortierella_macrocystopsis	0	85	22	0	0	88	0	0	0	0	0	0
41bacd6b7c8abbc880f34f69131c2ff9	k__Fungi	p__Ascomycota	c__Sordariomycetes	o__Xylariales	f__Microdochiaceae	g__Microdochium	s__	0	0	0	0	0	0	195	0	0	0	0	0
fd9ef8518a85db254d62a252e252818c	k__Fungi	p__Glomeromycota	c__Archaeosporomycetes	o__Archaeosporales	f__unidentified	g__unidentified	s__unidentified	0	0	0	0	0	0	0	195	0	0	0	0
5a4895d3d18dc34d1f386b4901154ed4	k__Fungi	p__Basidiomycota	c__Agaricomycetes	o__Cantharellales	f__Ceratobasidiaceae	g__unidentified	s__unidentified	0	0	0	0	0	0	194	0	0	0	0	0
4ec7e26379d68c7d809b4801f630bc9e	k__Fungi	p__Ascomycota	c__Dothideomycetes	o__Capnodiales	f__	g__	s__	0	0	0	0	0	0	0	31	0	5	158	0
5f3b60e7a809edf4b0a86143aacc2e49	k__Fungi	p__Ascomycota	c__Leotiomycetes	o__Helotiales	f__Helotiales_fam_Incertae_sedis	g__Leohumicola	s__Leohumicola_minima	0	0	0	0	0	0	0	0	194	0	0	0
e33ca2146aacfb02f14d73283929f43d	k__Fungi	p__Ascomycota	c__Sordariomycetes	o__Hypocreales	f__Nectriaceae	g__Fusarium	s__	0	0	0	0	0	0	64	0	0	0	129	0
96c23ab9493ad3a918d5e7f7279898c5	k__Fungi	p__Ascomycota	c__Leotiomycetes	o__Helotiales	f__Hyaloscyphaceae	g__Microscypha	s__unidentified	0	0	0	0	0	0	0	58	0	0	0	135
a1a1c35ba10108131b0549312f09e4bb	k__Fungi	p__Ascomycota	c__Dothideomycetes	o__Capnodiales	f__Teratosphaeriaceae	g__Bryochiton	s__unidentified	0	0	0	0	0	0	0	0	0	47	146	0
ad0370331af1ccb5565300ebfd74fdbd	k__Fungi	p__Ascomycota	c__Eurotiomycetes	o__Chaetothyriales	f__Herpotrichiellaceae	g__Cladophialophora	s__Cladophialophora_boppii	0	0	0	0	0	0	94	6	0	0	0	92
0bf913e3a4f4168195d48df4c161b2d0	k__Fungi	p__Basidiomycota	c__Agaricomycetes	o__Agaricales	f__Clavariaceae	g__Clavaria	s__unidentified	0	0	0	0	0	0	191	0	0	0	0	0
0c6d5730aabcace53233a4c85f9c30b5	k__Fungi	p__Ascomycota	c__Leotiomycetes	o__Helotiales	f__Myxotrichaceae	g__Oidiodendron	s__Oidiodendron_griseum	17	36	20	52	16	49	0	0	0	0	0	0
4606e8c50c9d013156b029aff8e68127	k__Fungi	p__Mortierellomycota	c__Mortierellomycetes	o__Mortierellales	f__Mortierellaceae	g__Mortierella	s__Mortierella_pseudozygospora	5	19	0	98	28	39	0	0	0	0	0	0
d8012091adcce036d90937fcebd14065	k__Fungi	p__Ascomycota	c__Sordariomycetes	o__	f__	g__	s__	0	0	0	0	137	52	0	0	0	0	0	0
0a48eaaac811d7a78583addd3f7dec85	k__Fungi	p__unidentified	c__unidentified	o__unidentified	f__unidentified	g__unidentified	s__unidentified	0	0	0	0	0	0	189	0	0	0	0	0
2f83d4278123e7b9944614603b4337e3	k__Fungi	p__Basidiomycota	c__	o__	f__	g__	s__	0	0	0	0	0	0	0	188	0	0	0	0
c16baaefb39a7ec12429cee092e4ddbc	k__Fungi	p__unidentified	c__unidentified	o__unidentified	f__unidentified	g__unidentified	s__unidentified	0	0	0	0	0	0	0	150	38	0	0	0
50fb2fa7c1f46bd1f0690e16b9cba2a1	k__Fungi	p__Mortierellomycota	c__Mortierellomycetes	o__Mortierellales	f__Mortierellaceae	g__Mortierella	s__Mortierella_elongata	0	0	0	0	0	0	0	0	0	0	185	0
2021379edcdfb8b0e77a3fda47b0ff28	k__Fungi	p__Ascomycota	c__Eurotiomycetes	o__Eurotiales	f__Aspergillaceae	g__Penicillium	s__	0	0	0	0	0	0	0	0	0	0	0	183
9167299e22a1a02af9ddca69beb0fe3d	k__Fungi	p__Basidiomycota	c__Agaricomycetes	o__Thelephorales	f__Thelephoraceae	g__Tomentella	s__Tomentella_ellisii	0	78	0	104	0	0	0	0	0	0	0	0
2c17e41ac70244805ec75fb65a925052	k__Fungi	p__	c__	o__	f__	g__	s__	0	0	0	0	0	0	20	37	125	0	0	0
0e99108d5e1251106ef59e80c5f8681e	k__Chromista	p__unidentified	c__unidentified	o__unidentified	f__unidentified	g__unidentified	s__unidentified	0	0	0	0	0	0	0	8	174	0	0	0
980c5ff2b59ce0afa84ad9327c603c3f	k__Fungi	p__Ascomycota	c__Sordariomycetes	o__Hypocreales	f__Clavicipitaceae	g__	s__	13	17	27	66	31	27	0	0	0	0	0	0
cf501500c7caa3f16e7c1656d6ee718a	k__Fungi	p__Basidiomycota	c__Agaricomycetes	o__Agaricales	f__Tricholomataceae	g__Mycena	s__	0	0	0	0	180	0	0	0	0	0	0	0
9ab6379e048a77a97de1b3d39dac109f	k__Fungi	p__unidentified	c__unidentified	o__unidentified	f__unidentified	g__unidentified	s__unidentified	0	0	0	0	0	0	22	12	10	0	55	81
1de123f29c5979e848979792a3cfd2ef	k__Fungi	p__Basidiomycota	c__Agaricomycetes	o__Agaricales	f__Cortinariaceae	g__Cortinarius	s__unidentified	0	0	178	0	0	0	0	0	0	0	0	0
87e7e1d530b6ceb698e44272b259ac39	k__Fungi	p__Mortierellomycota	c__Mortierellomycetes	o__Mortierellales	f__Mortierellaceae	g__Mortierella	s__Mortierella_parvispora	177	0	0	0	0	0	0	0	0	0	0	0
c88e94a286b084d3a021df6ed580c920	k__Fungi	p__Mortierellomycota	c__Mortierellomycetes	o__Mortierellales	f__Mortierellaceae	g__Mortierella	s__Mortierella_sarnyensis	0	0	0	0	0	0	22	61	23	0	0	71
da98c194eb49399917efbd74fe8a68ef	k__Fungi	p__Ascomycota	c__Dothideomycetes	o__Pleosporales	f__Pleosporaceae	g__Drechslera	s__Drechslera_poae	0	0	0	0	0	0	0	150	15	0	0	12
261c0d600d71d3beda3e173a3e0dd30b	k__Fungi	p__Ascomycota	c__Eurotiomycetes	o__Eurotiales	f__Aspergillaceae	g__Penicillium	s__	0	0	0	0	0	0	0	0	0	0	0	177
69766aecf4d59e923f5e9ec13fb6bd10	k__Chromista	p__unidentified	c__unidentified	o__unidentified	f__unidentified	g__unidentified	s__unidentified	0	0	176	0	0	0	0	0	0	0	0	0
a6dd61668862ff62adcc19686c5f1922	k__Fungi	p__Basidiomycota	c__Agaricomycetes	o__	f__	g__	s__	0	0	0	0	176	0	0	0	0	0	0	0
6c993bf9621ec271d08ad6ba35abbb45	k__Fungi	p__unidentified	c__unidentified	o__unidentified	f__unidentified	g__unidentified	s__unidentified	0	0	0	0	0	0	131	0	0	0	0	43
fcfa42e67e6c71a699e9e69857e48e10	k__Fungi	p__Ascomycota	c__Dothideomycetes	o__Mytilinidales	f__Gloniaceae	g__Cenococcum	s__	26	0	147	0	0	0	0	0	0	0	0	0
9ddb6943104b9959aa158a3aed86a31d	k__Fungi	p__unidentified	c__unidentified	o__unidentified	f__unidentified	g__unidentified	s__unidentified	0	0	0	0	0	0	16	59	98	0	0	0
6a990fb2f6086459a14f6099df25c63d	k__Fungi	p__Ascomycota	c__Saccharomycetes	o__Saccharomycetales	f__Debaryomycetaceae	g__Debaryomyces	s__Debaryomyces_prosopidis	0	0	0	0	0	0	0	0	0	0	0	173
a35aa851aa6dd64a691e814a6ac2c6a5	k__Fungi	p__unidentified	c__unidentified	o__unidentified	f__unidentified	g__unidentified	s__unidentified	0	72	0	91	0	9	0	0	0	0	0	0
e0d466f5c414f29ff0e07404225707a3	k__Fungi	p__Basidiomycota	c__Agaricomycetes	o__Cantharellales	f__Clavulinaceae	g__unidentified	s__unidentified	0	7	38	0	0	127	0	0	0	0	0	0
6027314c8e0a8f6b6ece05d02036e03b	k__Fungi	p__Ascomycota	c__	o__	f__	g__	s__	0	0	0	0	0	0	0	20	151	0	0	0
451156575f647d09df4ef78250704328	k__Fungi	p__Ascomycota	c__Eurotiomycetes	o__Eurotiales	f__Aspergillaceae	g__Penicillium	s__	0	0	0	0	0	0	0	0	0	171	0	0
a0b848468a725460c28ba60f76548569	k__Fungi	p__Basidiomycota	c__Agaricomycetes	o__Polyporales	f__Xenasmataceae	g__Xenasmatella	s__	0	0	0	0	0	169	0	0	0	0	0	0
fc10210fa833978fb3101bee86352edc	k__Fungi	p__Ascomycota	c__Sordariomycetes	o__	f__	g__	s__	0	67	0	49	0	52	0	0	0	0	0	0
e0ea3581469d6d4e8fe09011624a80a2	k__Fungi	p__Ascomycota	c__Dothideomycetes	o__Venturiales	f__Venturiaceae	g__Venturia	s__	0	0	167	0	0	0	0	0	0	0	0	0
b7a3e74f15a78d65820190aca66c0085	k__Fungi	p__unidentified	c__unidentified	o__unidentified	f__unidentified	g__unidentified	s__unidentified	0	81	0	85	0	0	0	0	0	0	0	0
eab2dfe44a2f201c491dd0a7a2b4fd8d	k__Fungi	p__Basidiomycota	c__Cystobasidiomycetes	o__	f__	g__	s__	0	0	0	0	0	0	60	0	0	0	0	106
96389ff716e060f7a69e705d2354418d	k__Fungi	p__Basidiomycota	c__Agaricomycetes	o__Agaricales	f__Cortinariaceae	g__	s__	0	0	165	0	0	0	0	0	0	0	0	0
4349e4e203357d6fe1ac75895af4de97	k__Fungi	p__Basidiomycota	c__Agaricomycetes	o__Agaricales	f__Cortinariaceae	g__Cortinarius	s__	0	0	6	0	0	0	0	159	0	0	0	0
1e3c5f4c3ff128a47b48ea5ec5177382	k__Fungi	p__Basidiomycota	c__Geminibasidiomycetes	o__Geminibasidiales	f__Geminibasidiaceae	g__Geminibasidium	s__unidentified	0	25	110	28	0	0	0	0	0	0	0	0
a981da0cf82e483930147578e1a6f0a5	k__Fungi	p__Basidiomycota	c__Agaricomycetes	o__Agaricales	f__Inocybaceae	g__Inocybe	s__unidentified	0	0	0	0	0	163	0	0	0	0	0	0
abcf3d8faf3d8d5faae8a8f31eabc0f3	k__Fungi	p__Ascomycota	c__Eurotiomycetes	o__Eurotiales	f__Aspergillaceae	g__Aspergillus	s__	0	0	0	0	0	0	0	0	0	163	0	0
b60f06b43de26689580cee8071dc04f2	k__Fungi	p__	c__	o__	f__	g__	s__	0	0	0	0	0	0	0	19	143	0	0	0
06c57d025a6cbfff804bf662cee0a3bf	k__Fungi	p__Basidiomycota	c__Agaricomycetes	o__	f__	g__	s__	0	0	0	0	161	0	0	0	0	0	0	0
9b55b4d133035cda1e8f4d049cfb0a79	k__Fungi	p__unidentified	c__unidentified	o__unidentified	f__unidentified	g__unidentified	s__unidentified	87	0	0	0	71	0	0	0	0	0	0	0
b69d39ab94671d65fe356adfdbe1a8ee	Unassigned	p__	c__	o__	f__	g__	s__	0	66	0	92	0	0	0	0	0	0	0	0
a6f0a6ef9fe27d6f9e3d653ab83d6462	k__Fungi	p__unidentified	c__unidentified	o__unidentified	f__unidentified	g__unidentified	s__unidentified	0	0	0	0	0	0	91	67	0	0	0	0
3ec3a2973ac052ef39508f358d7e0f27	k__Fungi	p__Ascomycota	c__	o__	f__	g__	s__	0	0	0	0	0	0	0	158	0	0	0	0
2e4c75cfc47ffec4d58f637353dd5633	k__Fungi	p__unidentified	c__unidentified	o__unidentified	f__unidentified	g__unidentified	s__unidentified	9	0	148	0	0	0	0	0	0	0	0	0
c2d0bdb392c24d10bd0ab1519bfb2127	k__Fungi	p__Basidiomycota	c__Agaricomycetes	o__Agaricales	f__Cortinariaceae	g__Cortinarius	s__unidentified	0	0	156	0	0	0	0	0	0	0	0	0
e28a37c3caf61daf4e38057fc1f71f25	k__Fungi	p__unidentified	c__unidentified	o__unidentified	f__unidentified	g__unidentified	s__unidentified	0	0	0	0	0	0	58	70	28	0	0	0
be0dddda9d072fd33da7eee13421ed09	k__Fungi	p__Ascomycota	c__	o__	f__	g__	s__	0	0	0	0	0	0	150	0	5	0	0	0
6e10a0dfa8679121e4f30d404d3d200a	k__Fungi	p__Ascomycota	c__Eurotiomycetes	o__Eurotiales	f__Aspergillaceae	g__	s__	0	0	0	0	0	0	16	27	8	0	0	104
1fb4a0ae941f9f3769b2cb93f7f02e35	k__Fungi	p__Ascomycota	c__Dothideomycetes	o__Capnodiales	f__	g__	s__	0	0	0	0	0	0	0	51	23	0	80	0
908a1e6793c850445b185cc770e7b4ec	k__Fungi	p__unidentified	c__unidentified	o__unidentified	f__unidentified	g__unidentified	s__unidentified	0	0	0	0	0	0	153	0	0	0	0	0
271529d318144b4bcba3a29a73bcb764	k__Fungi	p__Ascomycota	c__Orbiliomycetes	o__	f__	g__	s__	0	0	0	0	0	0	106	0	47	0	0	0
aa01913929567bde21f4015a16495537	k__Chromista	p__unidentified	c__unidentified	o__unidentified	f__unidentified	g__unidentified	s__unidentified	0	0	0	0	0	0	152	0	0	0	0	0
6a6d765b4d0a9535cc0ab69397658c48	k__Fungi	p__Basidiomycota	c__Agaricomycetes	o__Atheliales	f__Atheliaceae	g__Athelia	s__Athelia_arachnoidea	0	0	0	0	0	0	0	152	0	0	0	0
0a991044d8ce302371b9162fadc6e6af	k__Fungi	p__Basidiomycota	c__Agaricomycetes	o__Agaricales	f__unidentified	g__unidentified	s__unidentified	0	0	0	0	151	0	0	0	0	0	0	0
c253543a2b542e5fb7d799866903922b	k__Fungi	p__Basidiomycota	c__Agaricomycetes	o__Agaricales	f__Tricholomataceae	g__	s__	0	117	0	33	0	0	0	0	0	0	0	0
1b68914882eadc5aff4cfb4604e23388	k__Fungi	p__unidentified	c__unidentified	o__unidentified	f__unidentified	g__unidentified	s__unidentified	0	0	0	0	0	0	76	32	42	0	0	0
d3cc8b3fdd94a78252aec0a502b848a9	k__Fungi	p__Ascomycota	c__Eurotiomycetes	o__Chaetothyriales	f__unidentified	g__unidentified	s__unidentified	0	0	0	0	0	0	149	0	0	0	0	0
9706760b6da7d053873f061a8509f197	k__Fungi	p__Kickxellomycota	c__Kickxellomycetes	o__Kickxellales	f__Kickxellaceae	g__Ramicandelaber	s__	0	50	0	72	26	0	0	0	0	0	0	0
7eaacff6915ffdbce1aa9a6f8de688db	k__Fungi	p__unidentified	c__unidentified	o__unidentified	f__unidentified	g__unidentified	s__unidentified	0	0	0	0	0	0	0	148	0	0	0	0
5f0bc2dbed3f52cf57363a72fc0783c6	k__Fungi	p__	c__	o__	f__	g__	s__	0	56	0	13	0	78	0	0	0	0	0	0
dc07d9a356bfa92204b212d7edfc711f	k__Fungi	p__	c__	o__	f__	g__	s__	0	0	0	0	0	0	98	49	0	0	0	0
d9be7de4e15a478cf33a8898c2814bce	k__Fungi	p__Ascomycota	c__	o__	f__	g__	s__	0	0	0	0	0	0	110	30	6	0	0	0
899d262f5262aae2324256fa44b0666b	k__Fungi	p__unidentified	c__unidentified	o__unidentified	f__unidentified	g__unidentified	s__unidentified	0	0	0	0	0	0	77	44	0	0	15	10
5cc7e685df87ce4a06449e2c240f5be4	k__Fungi	p__Basidiomycota	c__Agaricomycetes	o__	f__	g__	s__	0	70	0	0	75	0	0	0	0	0	0	0
c746c41b466b96f61a290c7de9b6daec	k__Fungi	p__Ascomycota	c__Leotiomycetes	o__Thelebolales	f__Pseudeurotiaceae	g__Pseudogymnoascus	s__Pseudogymnoascus_roseus	0	44	72	29	0	0	0	0	0	0	0	0
7b9333dbbda3f206061b091e595623e7	k__Fungi	p__Ascomycota	c__Dothideomycetes	o__Venturiales	f__Venturiaceae	g__Venturia	s__	0	14	26	0	105	0	0	0	0	0	0	0
641f079b5d11dc4fe4ba626d9c413e77	k__Fungi	p__Basidiomycota	c__Malasseziomycetes	o__Malasseziales	f__Malasseziaceae	g__Malassezia	s__Malassezia_restricta	0	0	0	0	0	0	0	59	40	31	0	15
8f3b38b5ccbcea88ce6948fd0f758056	k__Fungi	p__Ascomycota	c__Sordariomycetes	o__Hypocreales	f__Nectriaceae	g__Nectria	s__Nectria_ramulariae	0	0	53	0	0	91	0	0	0	0	0	0
59e3e94650705d96243a1d3468c6f0cd	k__Fungi	p__Ascomycota	c__Lecanoromycetes	o__Lecanorales	f__Parmeliaceae	g__Protousnea	s__Protousnea_magellanica	0	0	0	0	144	0	0	0	0	0	0	0
9e908c9cda0676c7c8d4b76b025dbbc9	k__Fungi	p__Ascomycota	c__Leotiomycetes	o__Helotiales	f__Helotiales_fam_Incertae_sedis	g__Leohumicola	s__Leohumicola_minima	0	0	0	0	0	0	75	69	0	0	0	0
1bd4bcb43e70ec2c437628c381499126	k__Fungi	p__Basidiomycota	c__Agaricomycetes	o__Trechisporales	f__Hydnodontaceae	g__Trechispora	s__	0	0	0	0	0	0	0	0	102	0	0	42
cca1b0e6d7ea5e7ba5ae7d0dc4dcecb6	k__Fungi	p__Ascomycota	c__Sordariomycetes	o__	f__	g__	s__	0	0	0	0	0	0	0	0	0	12	83	49
ad981316389697364f609023e4b76f03	k__Fungi	p__unidentified	c__unidentified	o__unidentified	f__unidentified	g__unidentified	s__unidentified	0	0	0	0	0	0	81	61	0	0	0	0
2ec7e2d6ace18f6f2bb2f8341ba128be	k__Fungi	p__Glomeromycota	c__Glomeromycetes	o__Glomerales	f__Glomeraceae	g__unidentified	s__unidentified	0	0	0	0	0	0	55	87	0	0	0	0
e9b1fc9f0376d7816f1ab00fe311f164	k__Fungi	p__Ascomycota	c__Leotiomycetes	o__Helotiales	f__Hyaloscyphaceae	g__Microscypha	s__unidentified	0	0	0	0	0	0	0	0	0	0	0	142
7481c141ccd061774ef1e6938c3dbafb	k__Fungi	p__Ascomycota	c__Eurotiomycetes	o__Chaetothyriales	f__unidentified	g__unidentified	s__unidentified	0	0	0	0	0	0	141	0	0	0	0	0
a6e9aa8970fcb19853caaa0bf1518673	k__Fungi	p__Basidiomycota	c__Agaricomycetes	o__Tremellodendropsidales	f__unidentified	g__unidentified	s__unidentified	0	140	0	0	0	0	0	0	0	0	0	0
bb167f80373aaf1fbc00b5f0d1a9f9aa	k__Fungi	p__Ascomycota	c__Sordariomycetes	o__Sordariales	f__Chaetomiaceae	g__Trichocladium	s__Trichocladium_opacum	0	67	60	0	13	0	0	0	0	0	0	0
86e4a15a59db303c72ea1578e868d1e9	k__Fungi	p__Ascomycota	c__Leotiomycetes	o__Helotiales	f__Helotiales_fam_Incertae_sedis	g__Leohumicola	s__Leohumicola_minima	0	0	0	0	0	0	0	0	117	0	0	23
97cbfa4b48dcd4a12f3308e9a27615f3	k__Fungi	p__unidentified	c__unidentified	o__unidentified	f__unidentified	g__unidentified	s__unidentified	0	0	0	0	0	0	106	33	0	0	0	0
f8c31d71b04a3d949c843d25b31187d0	k__Fungi	p__Basidiomycota	c__Agaricomycetes	o__unidentified	f__unidentified	g__unidentified	s__unidentified	0	0	0	0	0	0	0	0	0	0	139	0
7bab8b9d62711c152919f4892046c935	k__Fungi	p__Basidiomycota	c__Agaricomycetes	o__Agaricales	f__Cortinariaceae	g__Cortinarius	s__	0	0	117	0	21	0	0	0	0	0	0	0
e219feafbf273e76a048a8de8e793cda	k__Fungi	p__Ascomycota	c__Leotiomycetes	o__Helotiales	f__Helotiales_fam_Incertae_sedis	g__Leohumicola	s__	0	10	68	0	0	59	0	0	0	0	0	0
39d18507ad01f06b8c24ad6bae46af9e	k__Fungi	p__Ascomycota	c__Sordariomycetes	o__Phomatosporales	f__Phomatosporaceae	g__Phomatospora	s__Phomatospora_dinemasporium	0	0	0	0	0	0	93	14	30	0	0	0
6bb8fecbe27c22edd57277f602feb5e4	k__Fungi	p__Basidiomycota	c__Microbotryomycetes	o__Microbotryomycetes_ord_Incertae_sedis	f__Microbotryomycetes_fam_Incertae_sedis	g__Colacogloea	s__Colacogloea_philyla	0	0	0	0	0	0	0	0	8	0	0	129
5138d84e66f4b657c018c4346d87d8a5	k__Fungi	p__Ascomycota	c__Sordariomycetes	o__Hypocreales	f__Ophiocordycipitaceae	g__Purpureocillium	s__	0	0	0	0	0	0	0	0	0	0	0	137
2bc4dcedfdb468ff4c08b5c03778b2da	k__Fungi	p__Ascomycota	c__Dothideomycetes	o__Pleosporales	f__Periconiaceae	g__Periconia	s__unidentified	0	0	0	0	0	0	0	136	0	0	0	0
b30e0e408287527a63dd4faf51c2164e	k__Fungi	p__Ascomycota	c__Eurotiomycetes	o__Eurotiales	f__Trichocomaceae	g__Talaromyces	s__	0	0	0	0	0	0	0	0	0	61	58	17
666864bce17282122c714602b2d77806	k__Fungi	p__unidentified	c__unidentified	o__unidentified	f__unidentified	g__unidentified	s__unidentified	0	0	0	0	135	0	0	0	0	0	0	0
a4f7734ac0b4aec59b01c06b25eb2c0e	k__Fungi	p__unidentified	c__unidentified	o__unidentified	f__unidentified	g__unidentified	s__unidentified	0	0	0	0	135	0	0	0	0	0	0	0
7b0354e160d7e9dabc89ea452d0c1b14	k__Fungi	p__Ascomycota	c__Leotiomycetes	o__Helotiales	f__Hyaloscyphaceae	g__Tetrachaetum	s__unidentified	0	0	0	0	0	0	135	0	0	0	0	0
9ef45e45f7211bafd75c324b42257fba	k__Fungi	p__unidentified	c__unidentified	o__unidentified	f__unidentified	g__unidentified	s__unidentified	0	0	0	0	0	0	97	0	29	9	0	0
bbf4920eaa75c91ec2e1e767800caa7a	k__Fungi	p__Ascomycota	c__Sordariomycetes	o__Hypocreales	f__Clavicipitaceae	g__Pochonia	s__Pochonia_bulbillosa	91	0	23	0	0	20	0	0	0	0	0	0
f2839e0cddb738db6fd84d7712b17b23	k__Fungi	p__Basidiomycota	c__Agaricomycetes	o__Atheliales	f__Atheliaceae	g__Athelia	s__Athelia_arachnoidea	0	0	0	0	0	0	0	134	0	0	0	0
46979f0064cf6961604af1dfb0555fd6	k__Fungi	p__Basidiomycota	c__Agaricomycetes	o__unidentified	f__unidentified	g__unidentified	s__unidentified	0	0	0	0	0	0	0	134	0	0	0	0
602669889bfe13d0023403d68300c68d	k__Fungi	p__Ascomycota	c__Dothideomycetes	o__Pleosporales	f__Pleosporaceae	g__unidentified	s__unidentified	0	0	0	0	0	0	40	32	61	0	0	0
e3e5819b43eb2f44df653dcf5988e9a3	k__Fungi	p__unidentified	c__unidentified	o__unidentified	f__unidentified	g__unidentified	s__unidentified	0	0	0	0	0	0	34	68	24	0	7	0
8a688bfe495bf0551c391053f7143943	k__Fungi	p__	c__	o__	f__	g__	s__	0	0	0	0	0	0	0	133	0	0	0	0
b5d9cbc5c0b1310f63b15e0a8ed0150c	k__Fungi	p__Ascomycota	c__Eurotiomycetes	o__Eurotiales	f__Trichocomaceae	g__Sagenomella	s__Sagenomella_striatispora	0	0	0	0	0	0	0	96	0	30	0	7
87e75a46a5d6d3e73aaf3e6b73f2cc5d	k__Fungi	p__Ascomycota	c__Dothideomycetes	o__Pleosporales	f__unidentified	g__unidentified	s__unidentified	0	0	0	0	0	0	0	83	46	0	4	0
1cdb4681459814fa8353ca9fc7f4ffb3	k__Fungi	p__Ascomycota	c__Sordariomycetes	o__Coniochaetales	f__Coniochaetaceae	g__Coniochaeta	s__unidentified	0	8	0	28	96	0	0	0	0	0	0	0
25ebb8e9d4ae3fa33365230d2cdf2f5d	k__Chromista	p__unidentified	c__unidentified	o__unidentified	f__unidentified	g__unidentified	s__unidentified	0	0	0	0	0	0	132	0	0	0	0	0
ab6bd35fb4a52cc75e117e832496752d	k__Fungi	p__Ascomycota	c__Eurotiomycetes	o__Chaetothyriales	f__unidentified	g__unidentified	s__unidentified	0	0	0	0	0	0	0	0	19	46	0	67
c50c1ebbebe199684d26f6b72784ef54	k__Fungi	p__Ascomycota	c__Leotiomycetes	o__Helotiales	f__Helotiaceae	g__Cyathicula	s__Cyathicula_culmicola	0	0	0	0	0	0	106	0	15	7	3	0
f5e7314a9043a572d4a71e33a326a1dc	k__Fungi	p__	c__	o__	f__	g__	s__	0	0	0	0	0	0	0	131	0	0	0	0
2c44b26e0e7a3dc7da60c22cd535fb66	k__Fungi	p__Ascomycota	c__Eurotiomycetes	o__Chaetothyriales	f__unidentified	g__unidentified	s__unidentified	0	72	30	14	14	0	0	0	0	0	0	0
a1d35cda8a58a4e147d4589404643262	k__Fungi	p__unidentified	c__unidentified	o__unidentified	f__unidentified	g__unidentified	s__unidentified	0	26	0	0	89	15	0	0	0	0	0	0
63dd4ff417371205dfc9940bc6d9fd63	k__Fungi	p__Basidiomycota	c__Agaricomycetes	o__Agaricales	f__Cortinariaceae	g__Cortinarius	s__	0	0	130	0	0	0	0	0	0	0	0	0
e1ce69476550ac29b036a47106141075	k__Fungi	p__Basidiomycota	c__Agaricomycetes	o__Hysterangiales	f__Hysterangiaceae	g__Hysterangium	s__unidentified	0	0	129	0	0	0	0	0	0	0	0	0
91b2fbd2913ec06dfb169bfe5428e767	k__Fungi	p__Basidiomycota	c__Agaricomycetes	o__Thelephorales	f__Thelephoraceae	g__	s__	0	0	129	0	0	0	0	0	0	0	0	0
8488b20cd29263fc0300faa99fee8024	k__Fungi	p__Ascomycota	c__Dothideomycetes	o__Pleosporales	f__Phaeosphaeriaceae	g__Paraphoma	s__unidentified	0	0	0	0	0	0	47	0	15	61	0	6
7b7069fefa08229c0dceb5ff368df93e	k__Fungi	p__Basidiomycota	c__Agaricomycetes	o__	f__	g__	s__	0	0	0	0	0	0	128	0	0	0	0	0
57367bd44c0a4f0ce0dea10694880bd5	k__Fungi	p__Ascomycota	c__Dothideomycetes	o__Pleosporales	f__Periconiaceae	g__Periconia	s__Periconia_macrospinosa	0	0	0	0	0	0	71	0	57	0	0	0
91f479c0a7665dddc87fe650e30777bf	k__Fungi	p__unidentified	c__unidentified	o__unidentified	f__unidentified	g__unidentified	s__unidentified	0	0	0	0	0	0	0	96	32	0	0	0
e77ac40f5c720b1428d0224decec95a2	k__Fungi	p__Ascomycota	c__Dothideomycetes	o__Venturiales	f__	g__	s__	0	0	0	0	127	0	0	0	0	0	0	0
568c10699924d2175028ca7499e2febe	k__Fungi	p__Ascomycota	c__Sordariomycetes	o__unidentified	f__unidentified	g__unidentified	s__unidentified	0	0	0	0	0	0	127	0	0	0	0	0
760008483ca8d3897f56bba86f282804	k__Fungi	p__unidentified	c__unidentified	o__unidentified	f__unidentified	g__unidentified	s__unidentified	0	0	0	0	0	0	127	0	0	0	0	0
7ae3ee7ed4b1b1223a553a3fa4f86ac4	k__Fungi	p__Ascomycota	c__Eurotiomycetes	o__Chaetothyriales	f__unidentified	g__unidentified	s__unidentified	0	0	0	0	0	0	104	8	0	0	0	15
10a75a7ba8de5d143d0a5f80ee59b61a	k__Fungi	p__Basidiomycota	c__Agaricomycetes	o__Tremellodendropsidales	f__unidentified	g__unidentified	s__unidentified	22	0	0	60	44	0	0	0	0	0	0	0
4a06a1d25072de662a7fb0acb40c2a2f	k__Fungi	p__Basidiomycota	c__Agaricomycetes	o__	f__	g__	s__	0	0	0	0	0	0	126	0	0	0	0	0
76bda656da83408027268f88ac36c7e7	k__Fungi	p__Ascomycota	c__Dothideomycetes	o__Pleosporales	f__Phaeosphaeriaceae	g__Phaeosphaeria	s__Phaeosphaeria_triglochinicola	0	0	0	0	0	0	97	0	26	0	3	0
3973f97951e07df0b6e04e1a9db35d71	k__Fungi	p__Ascomycota	c__Eurotiomycetes	o__Chaetothyriales	f__unidentified	g__unidentified	s__unidentified	0	0	0	0	0	0	125	0	0	0	0	0
58d936ea2d23e1aa2ab5344537a14b1b	k__Fungi	p__Ascomycota	c__Sordariomycetes	o__Hypocreales	f__Clavicipitaceae	g__	s__	0	0	0	0	0	0	0	0	0	0	0	125
b8121e719e964b38ac6f29910dc6a6e2	k__Fungi	p__	c__	o__	f__	g__	s__	0	0	0	0	0	0	79	0	45	0	0	0
79938e3e0484c37e4c00898b8bd003b8	k__Fungi	p__unidentified	c__unidentified	o__unidentified	f__unidentified	g__unidentified	s__unidentified	0	0	82	0	0	41	0	0	0	0	0	0
cbd7f24776559f5da0c4e09c04b57a3d	k__Fungi	p__Basidiomycota	c__Agaricomycetes	o__Sebacinales	f__unidentified	g__unidentified	s__unidentified	0	0	0	0	0	0	0	0	123	0	0	0
9a6d851ca28d9073d884dbe1fbbc37a8	k__Fungi	p__Ascomycota	c__Dothideomycetes	o__Capnodiales	f__	g__	s__	0	0	0	0	0	0	21	46	24	31	0	0
b19768d14680690db59a4f69f485e1c9	k__Fungi	p__Basidiomycota	c__Agaricomycetes	o__Agaricales	f__Clavariaceae	g__Clavaria	s__unidentified	0	0	0	0	0	0	52	0	60	0	0	9
6d3eb6fad1343d5046ad6a45cbda3bc0	k__Fungi	p__Ascomycota	c__Leotiomycetes	o__Helotiales	f__Helotiales_fam_Incertae_sedis	g__Acephala	s__unidentified	0	0	0	0	0	0	0	0	0	0	121	0
f32871cbf443731d8705d1c5323f93ea	k__Fungi	p__unidentified	c__unidentified	o__unidentified	f__unidentified	g__unidentified	s__unidentified	0	44	43	0	33	0	0	0	0	0	0	0
a93d437dd407b724f4009be59a2c254c	k__Fungi	p__	c__	o__	f__	g__	s__	0	0	0	0	0	0	54	0	52	14	0	0
30fcd1d6a25fe3804e046369ecc48208	k__Fungi	p__Glomeromycota	c__Archaeosporomycetes	o__Archaeosporales	f__unidentified	g__unidentified	s__unidentified	0	0	0	0	0	0	0	120	0	0	0	0
1c748be36471eb38bfb13ca7a12637ce	k__Fungi	p__Basidiomycota	c__Agaricomycetes	o__	f__	g__	s__	0	0	118	0	0	0	0	0	0	0	0	0
64568be7207f18869fd90f30540fa59f	k__Fungi	p__Ascomycota	c__Leotiomycetes	o__Helotiales	f__Myxotrichaceae	g__Oidiodendron	s__	8	0	0	0	40	69	0	0	0	0	0	0
69a1c952666540ea7e6e6f4e7c790c03	k__Fungi	p__Mucoromycota	c__Umbelopsidomycetes	o__Umbelopsidales	f__Umbelopsidaceae	g__Umbelopsis	s__Umbelopsis_vinacea	116	0	0	0	0	0	0	0	0	0	0	0
8e252a8dce5d66fea48103be26d2486f	k__Fungi	p__Ascomycota	c__Sordariomycetes	o__Diaporthales	f__Valsaceae	g__	s__	0	62	0	53	0	0	0	0	0	0	0	0
e01e9fc912d729b3f1585fcb55a939ff	k__Fungi	p__unidentified	c__unidentified	o__unidentified	f__unidentified	g__unidentified	s__unidentified	0	0	0	0	0	0	0	0	115	0	0	0
ddc44ac2ef4257172529f7ec96de4aae	k__Fungi	p__unidentified	c__unidentified	o__unidentified	f__unidentified	g__unidentified	s__unidentified	0	0	0	0	114	0	0	0	0	0	0	0
6fd67b284a324ff405a714d3317b9563	k__Fungi	p__Basidiomycota	c__Agaricomycetes	o__Agaricales	f__Cortinariaceae	g__Cortinarius	s__unidentified	0	0	0	0	0	114	0	0	0	0	0	0
afa22bcf35c4bbd2e905c738315d8181	k__Fungi	p__Ascomycota	c__Sordariomycetes	o__Hypocreales	f__Cordycipitaceae	g__Beauveria	s__	3	0	110	0	0	0	0	0	0	0	0	0
03e2fb8be6dcefba4e1a4800637e4f48	k__Fungi	p__unidentified	c__unidentified	o__unidentified	f__unidentified	g__unidentified	s__unidentified	0	42	0	71	0	0	0	0	0	0	0	0
217406f6120629fdc8b52c5de9a5f7fc	k__Fungi	p__unidentified	c__unidentified	o__unidentified	f__unidentified	g__unidentified	s__unidentified	0	0	0	0	0	0	104	0	9	0	0	0
ba137272d9ea5c28da714817ba78a066	k__Fungi	p__Ascomycota	c__Dothideomycetes	o__Capnodiales	f__	g__	s__	0	0	0	0	0	0	76	0	12	0	25	0
801b4cf329cd13e97c65e4e72cc6ead1	k__Fungi	p__Ascomycota	c__Sordariomycetes	o__	f__	g__	s__	0	0	0	0	0	0	0	0	0	0	113	0
48a73353511fd5ef0d09f545d3794f19	k__Fungi	p__Ascomycota	c__Sordariomycetes	o__	f__	g__	s__	0	0	0	0	0	0	112	0	0	0	0	0
c779baf303550c0721dcf48c01e63f7d	k__Fungi	p__Basidiomycota	c__Agaricomycetes	o__Russulales	f__Russulaceae	g__Cystangium	s__Cystangium_nothofagi	0	0	0	0	0	111	0	0	0	0	0	0
7ad8985590808c181911877a34c0424d	k__Fungi	p__unidentified	c__unidentified	o__unidentified	f__unidentified	g__unidentified	s__unidentified	0	0	0	0	0	0	71	40	0	0	0	0
c83f6001b191b83a644518c41d104947	k__Fungi	p__Ascomycota	c__Sordariomycetes	o__Hypocreales	f__Nectriaceae	g__	s__	0	0	0	0	0	0	52	0	0	0	0	58
2f0f09d8d5eb00ddd1130edb16ab0319	k__Fungi	p__unidentified	c__unidentified	o__unidentified	f__unidentified	g__unidentified	s__unidentified	0	0	0	0	0	0	21	41	46	2	0	0
04d76275590b4ebaf92543e5fd29fb09	k__Fungi	p__	c__	o__	f__	g__	s__	0	0	0	0	0	0	0	62	48	0	0	0
c0fa7ac5d7208120ad81681a02f5f665	k__Chromista	p__unidentified	c__unidentified	o__unidentified	f__unidentified	g__unidentified	s__unidentified	0	41	0	68	0	0	0	0	0	0	0	0
10ad2cd44b17e2fbd4e6c9761897c8f1	k__Fungi	p__Ascomycota	c__	o__	f__	g__	s__	0	0	109	0	0	0	0	0	0	0	0	0
97bddf9e0a1d9e00cf1ddeaab20a1d36	Unassigned	p__	c__	o__	f__	g__	s__	0	0	0	0	0	0	101	0	0	0	8	0
90c004e3c502d1b55150192a749f507c	k__Fungi	p__unidentified	c__unidentified	o__unidentified	f__unidentified	g__unidentified	s__unidentified	0	0	0	0	0	0	81	0	0	0	28	0
3a02e3929cbcb699b631fbe17483ba87	k__Fungi	p__Ascomycota	c__Sordariomycetes	o__Xylariales	f__Xylariaceae	g__unidentified	s__unidentified	0	0	0	0	0	0	0	0	109	0	0	0
442fc6d84ad391b769699cfaf2ee72f3	k__Fungi	p__unidentified	c__unidentified	o__unidentified	f__unidentified	g__unidentified	s__unidentified	0	39	30	6	33	0	0	0	0	0	0	0
90aa05956e396e3b18324cc058867088	k__Fungi	p__Kickxellomycota	c__Kickxellomycetes	o__Kickxellales	f__Kickxellaceae	g__Ramicandelaber	s__	0	0	69	0	0	39	0	0	0	0	0	0
9a434b7238b032f277d7a4c20e1ccfce	k__Fungi	p__Ascomycota	c__Dothideomycetes	o__Venturiales	f__Venturiaceae	g__Venturia	s__	0	0	0	0	99	9	0	0	0	0	0	0
4e06663bc597c956ca8b9ad429b5de3f	k__Fungi	p__unidentified	c__unidentified	o__unidentified	f__unidentified	g__unidentified	s__unidentified	0	0	0	0	0	0	108	0	0	0	0	0
c965f912cf0e56a0d08b417f8d6bf1d4	k__Fungi	p__Ascomycota	c__Sordariomycetes	o__unidentified	f__unidentified	g__unidentified	s__unidentified	0	0	0	0	0	0	108	0	0	0	0	0
09a80a1171cc30f443c932dc8705427d	k__Fungi	p__Basidiomycota	c__Agaricomycetes	o__Sebacinales	f__unidentified	g__unidentified	s__unidentified	0	0	0	0	0	0	51	40	17	0	0	0
533eebc8582097f70f1ee75deb6c93e3	k__Fungi	p__Monoblepharomycota	c__Monoblepharidomycetes	o__Monoblepharidales	f__	g__	s__	0	0	0	0	0	0	19	0	21	53	15	0
e936d9a41ad34dbf34e94bf253cf0ee0	k__Fungi	p__Mortierellomycota	c__Mortierellomycetes	o__Mortierellales	f__Mortierellaceae	g__Mortierella	s__Mortierella_amoeboidea	0	39	0	6	62	0	0	0	0	0	0	0
721859c47490155f48cf82ad6f1fab26	k__Fungi	p__	c__	o__	f__	g__	s__	0	0	0	23	0	84	0	0	0	0	0	0
e175f1602d9508b0807dc31e9fd12e9c	k__Fungi	p__Ascomycota	c__	o__	f__	g__	s__	0	0	0	0	0	0	107	0	0	0	0	0
e37f968200ff6d7b99a094c3665a70bb	k__Fungi	p__unidentified	c__unidentified	o__unidentified	f__unidentified	g__unidentified	s__unidentified	0	0	0	0	0	0	83	0	0	6	2	16
56e36d225b6ae50e0cf8c5d724de1575	k__Fungi	p__Ascomycota	c__Dothideomycetes	o__Pleosporales	f__Sporormiaceae	g__Westerdykella	s__Westerdykella_reniformis	0	0	0	0	0	0	12	58	0	0	25	12
1264c1240871270c9c3898a6c83dfb67	k__Fungi	p__Ascomycota	c__Eurotiomycetes	o__Eurotiales	f__Aspergillaceae	g__Penicillium	s__	0	0	0	0	0	0	0	105	0	0	0	0
1bfea06a9e8056f079d2f5895e532139	k__Fungi	p__Basidiomycota	c__Agaricomycetes	o__Cantharellales	f__Ceratobasidiaceae	g__	s__	0	0	0	0	0	0	0	105	0	0	0	0
f5893d9cc6e800e390ed4bbc750612d9	k__Fungi	p__Basidiomycota	c__Agaricomycetes	o__Agaricales	f__Psathyrellaceae	g__Parasola	s__Parasola_plicatilis	0	0	0	0	104	0	0	0	0	0	0	0
a0b71efaedcc1b6a342cebaef07875ef	k__Fungi	p__Basidiomycota	c__Agaricomycetes	o__Agaricales	f__Cortinariaceae	g__unidentified	s__unidentified	0	0	0	0	0	104	0	0	0	0	0	0
6a21e04a9ea49b46c382f0b891beb470	k__Fungi	p__unidentified	c__unidentified	o__unidentified	f__unidentified	g__unidentified	s__unidentified	0	0	0	0	0	0	99	5	0	0	0	0
478f9c12da60f39f196f978de9385c9a	k__Fungi	p__unidentified	c__unidentified	o__unidentified	f__unidentified	g__unidentified	s__unidentified	0	0	0	0	103	0	0	0	0	0	0	0
aac846e5dd113eb7369e6b2aea1d0393	k__Fungi	p__unidentified	c__unidentified	o__unidentified	f__unidentified	g__unidentified	s__unidentified	0	0	0	0	0	0	81	22	0	0	0	0
d507a3064d32c4f50b55660836d9e179	k__Fungi	p__Ascomycota	c__Dothideomycetes	o__Pleosporales	f__Didymosphaeriaceae	g__Paraconiothyrium	s__	0	0	0	0	0	0	0	0	102	0	0	0
efeb5424c38d3cb3af8b823a8645c744	k__Fungi	p__Ascomycota	c__Eurotiomycetes	o__Eurotiales	f__Aspergillaceae	g__	s__	0	0	0	0	0	0	0	0	0	31	49	22
8499b5314afec45d0430fb31c47bc8ae	k__Fungi	p__Basidiomycota	c__Agaricomycetes	o__Agaricales	f__Inocybaceae	g__Inocybe	s__unidentified	0	0	44	0	57	0	0	0	0	0	0	0
0386f6cf73424109b83545717f8e3680	k__Fungi	p__Ascomycota	c__Leotiomycetes	o__Helotiales	f__Leotiaceae	g__Alatospora	s__Alatospora_acuminata	0	0	0	0	0	0	78	0	0	0	0	23
cf6d9674f9c61a94447597c506fbdfec	k__Fungi	p__Ascomycota	c__Eurotiomycetes	o__Chaetothyriales	f__Herpotrichiellaceae	g__unidentified	s__unidentified	0	0	0	0	0	0	0	101	0	0	0	0
e1f703ca03ef99dea2afa7a57c2cdb95	k__Fungi	p__unidentified	c__unidentified	o__unidentified	f__unidentified	g__unidentified	s__unidentified	0	68	0	32	0	0	0	0	0	0	0	0
fa073a633a236b080e8e3e760a19da0f	k__Fungi	p__Basidiomycota	c__Agaricomycetes	o__Sebacinales	f__Sebacinaceae	g__Sebacina	s__unidentified	0	39	0	61	0	0	0	0	0	0	0	0
1c9f0326906cf38c17b52dcb9c1101cb	k__Fungi	p__unidentified	c__unidentified	o__unidentified	f__unidentified	g__unidentified	s__unidentified	0	0	100	0	0	0	0	0	0	0	0	0
c2a1ff2f890d353e29a6793884f8fcb3	k__Fungi	p__Basidiomycota	c__Agaricomycetes	o__	f__	g__	s__	0	0	0	0	0	0	100	0	0	0	0	0
a08a5edcd2e3640bf431824479a8bc69	k__Fungi	p__	c__	o__	f__	g__	s__	0	0	0	0	0	0	51	29	8	12	0	0
0040fdb62826397472b5237f41641f1f	k__Fungi	p__unidentified	c__unidentified	o__unidentified	f__unidentified	g__unidentified	s__unidentified	0	54	0	45	0	0	0	0	0	0	0	0
18fbffee1e0f0a05652c5bb2233d33db	k__Fungi	p__Ascomycota	c__Leotiomycetes	o__Helotiales	f__	g__	s__	0	0	91	0	0	7	0	0	0	0	0	0
64012a6a12cbfda72e0312def79423ee	k__Fungi	p__Basidiomycota	c__Agaricomycetes	o__Agaricales	f__Entolomataceae	g__Entoloma	s__Entoloma_cetratum	0	0	0	0	0	98	0	0	0	0	0	0
25b7afc3d1d728dfb87d616d1623df49	k__Fungi	p__unidentified	c__unidentified	o__unidentified	f__unidentified	g__unidentified	s__unidentified	0	0	0	0	0	0	0	98	0	0	0	0
0ddced3a22d25cb4ab025ec528390684	k__Fungi	p__Ascomycota	c__	o__	f__	g__	s__	0	0	0	0	0	0	0	98	0	0	0	0
bf4bec6900e9146b1430fdb9e9edf520	k__Fungi	p__Ascomycota	c__Eurotiomycetes	o__Chaetothyriales	f__unidentified	g__unidentified	s__unidentified	0	0	0	0	0	0	97	0	0	0	0	0
0891e2419de44e7fab552eaac84912de	Unassigned	p__	c__	o__	f__	g__	s__	0	0	0	0	0	0	66	0	31	0	0	0
51b45360f6ca2e742ed62bfc2d981814	k__Fungi	p__unidentified	c__unidentified	o__unidentified	f__unidentified	g__unidentified	s__unidentified	0	0	0	0	0	0	47	0	50	0	0	0
e589dee9640e869589fbfa76270aa400	k__Fungi	p__Ascomycota	c__Dothideomycetes	o__Capnodiales	f__	g__	s__	0	0	0	0	0	0	34	63	0	0	0	0
c3388899af09a9ce2e99ee70aac5a868	k__Fungi	p__Ascomycota	c__Dothideomycetes	o__Botryosphaeriales	f__Botryosphaeriaceae	g__Macrophomina	s__Macrophomina_phaseolina	0	0	0	0	0	0	14	14	0	28	41	0
faa079f96834de590ba60cb18be2b2cd	k__Fungi	p__unidentified	c__unidentified	o__unidentified	f__unidentified	g__unidentified	s__unidentified	0	0	0	0	0	0	0	93	0	0	4	0
98bbc8903cc5bcf95d55739f824965e0	k__Fungi	p__unidentified	c__unidentified	o__unidentified	f__unidentified	g__unidentified	s__unidentified	0	15	0	31	50	0	0	0	0	0	0	0
2d384acd1800482b1be5d93ad40270a3	k__Fungi	p__Ascomycota	c__Sordariomycetes	o__Hypocreales	f__Hypocreaceae	g__Trichoderma	s__	0	0	0	0	96	0	0	0	0	0	0	0
fc489d8bbc49dcaf6316c0b7bb69da3b	k__Fungi	p__unidentified	c__unidentified	o__unidentified	f__unidentified	g__unidentified	s__unidentified	0	0	0	0	0	96	0	0	0	0	0	0
eb011f876408574995116c2e50e67900	k__Fungi	p__Basidiomycota	c__	o__	f__	g__	s__	0	0	0	0	0	0	0	67	0	29	0	0
ff8c1340505ee859e9c5a92aab05610c	k__Fungi	p__Mortierellomycota	c__Mortierellomycetes	o__Mortierellales	f__Mortierellaceae	g__Mortierella	s__Mortierella_amoeboidea	7	25	54	0	9	0	0	0	0	0	0	0
5c900e5867d98f24d2764292e23c90cd	k__Fungi	p__	c__	o__	f__	g__	s__	0	0	0	0	95	0	0	0	0	0	0	0
309d0b09711916450998aa4718c755bb	k__Fungi	p__Ascomycota	c__Dothideomycetes	o__Pleosporales	f__Pleosporaceae	g__Stemphylium	s__unidentified	0	0	0	0	0	0	95	0	0	0	0	0
5b79d785e460aba517b9ae249d43fa28	k__Fungi	p__Glomeromycota	c__Archaeosporomycetes	o__Archaeosporales	f__unidentified	g__unidentified	s__unidentified	0	0	0	0	0	0	0	95	0	0	0	0
f5a6eac3637e8926f263b810998899c7	k__Fungi	p__unidentified	c__unidentified	o__unidentified	f__unidentified	g__unidentified	s__unidentified	0	0	0	0	0	0	0	54	41	0	0	0
1d99c27a8b407e0246417274fc9d568b	k__Fungi	p__Ascomycota	c__Eurotiomycetes	o__Eurotiales	f__Aspergillaceae	g__Penicillium	s__Penicillium_ornatum	0	0	0	0	0	0	0	0	0	95	0	0
68904baf49e509306825b39be9d33feb	k__Fungi	p__Ascomycota	c__	o__	f__	g__	s__	0	0	82	0	0	12	0	0	0	0	0	0
97e3f7be3d3f98342a6c067a024b9f83	k__Fungi	p__unidentified	c__unidentified	o__unidentified	f__unidentified	g__unidentified	s__unidentified	0	0	0	0	94	0	0	0	0	0	0	0
79e41fce68e1977867c9d6c5e63bf3eb	k__Fungi	p__Ascomycota	c__Orbiliomycetes	o__Orbiliales	f__Orbiliaceae	g__unidentified	s__unidentified	0	0	0	0	0	0	94	0	0	0	0	0
4499e57927f04b2ac811beba6d30b457	k__Fungi	p__Basidiomycota	c__Agaricomycetes	o__Agaricales	f__Tricholomataceae	g__unidentified	s__unidentified	0	0	0	0	93	0	0	0	0	0	0	0
b0cad44ac5bc6f9b1dc951cc2c5f730b	k__Fungi	p__Ascomycota	c__Leotiomycetes	o__Helotiales	f__unidentified	g__unidentified	s__unidentified	0	0	0	0	0	0	93	0	0	0	0	0
fab02cb36e2c9679cb44ef535519dded	k__Fungi	p__unidentified	c__unidentified	o__unidentified	f__unidentified	g__unidentified	s__unidentified	0	0	0	0	0	0	58	0	35	0	0	0
690b12af17b934973a8c2deee9200b41	k__Fungi	p__Ascomycota	c__Eurotiomycetes	o__Chaetothyriales	f__unidentified	g__unidentified	s__unidentified	0	0	0	0	0	0	0	0	44	8	9	32
19e14bbe8b7a0b20606ae46ce4d66379	k__Fungi	p__Basidiomycota	c__Agaricomycetes	o__unidentified	f__unidentified	g__unidentified	s__unidentified	0	0	0	0	0	0	0	0	0	0	93	0
b05b7ba0cf1874d4c7ee4868ae6d0a16	k__Fungi	p__Basidiomycota	c__Agaricomycetes	o__Thelephorales	f__Thelephoraceae	g__Tomentella	s__Tomentella_ellisii	0	63	0	29	0	0	0	0	0	0	0	0
5b457ad606a4ce9a31fb0713cfe63ede	k__Fungi	p__unidentified	c__unidentified	o__unidentified	f__unidentified	g__unidentified	s__unidentified	0	0	0	0	0	0	46	28	15	0	0	3
29fda96d423d9846bd76db0f3be038a3	k__Chromista	p__unidentified	c__unidentified	o__unidentified	f__unidentified	g__unidentified	s__unidentified	0	0	0	0	0	0	19	0	73	0	0	0
865e026170ef2391fdc831ce81259b6e	k__Fungi	p__Basidiomycota	c__Agaricomycetes	o__Sebacinales	f__	g__	s__	0	0	0	0	0	0	0	92	0	0	0	0
0e8eacbcc19a1d99cbf5e190cc5d9c7e	k__Fungi	p__	c__	o__	f__	g__	s__	0	0	0	0	0	0	0	0	92	0	0	0
cac5b7c5ab6560ef8a4ce6dc894869e8	k__Fungi	p__unidentified	c__unidentified	o__unidentified	f__unidentified	g__unidentified	s__unidentified	0	22	2	21	0	46	0	0	0	0	0	0
c24b01c00e99c168a5d0a964e61cec40	k__Fungi	p__	c__	o__	f__	g__	s__	0	0	0	0	0	0	78	13	0	0	0	0
acf821e1635a41a91f991d8d091ff946	k__Fungi	p__Basidiomycota	c__Agaricomycetes	o__Thelephorales	f__Thelephoraceae	g__unidentified	s__unidentified	20	0	70	0	0	0	0	0	0	0	0	0
80ad98d8068c6d7f2f34a98fb944802b	k__Fungi	p__Ascomycota	c__Leotiomycetes	o__Helotiales	f__unidentified	g__unidentified	s__unidentified	6	0	77	0	0	7	0	0	0	0	0	0
5ee6ae0430c3b3bfd4748391579539c4	k__Fungi	p__Ascomycota	c__Archaeorhizomycetes	o__Archaeorhizomycetales	f__Archaeorhizomycetaceae	g__Archaeorhizomyces	s__unidentified	0	0	0	0	0	0	4	29	57	0	0	0
37050a977d21adad77469e265cb25482	k__Fungi	p__Ascomycota	c__Sordariomycetes	o__unidentified	f__unidentified	g__unidentified	s__unidentified	0	0	0	0	0	0	0	0	0	0	0	90
657325e58e396fd1cf83684c6c8f1f6e	k__Fungi	p__unidentified	c__unidentified	o__unidentified	f__unidentified	g__unidentified	s__unidentified	53	0	0	0	36	0	0	0	0	0	0	0
b15b47db1219d96420ef51a43143d5ae	k__Fungi	p__unidentified	c__unidentified	o__unidentified	f__unidentified	g__unidentified	s__unidentified	39	0	0	0	0	50	0	0	0	0	0	0
c549a47031f2e511349eaa4a541643df	k__Fungi	p__unidentified	c__unidentified	o__unidentified	f__unidentified	g__unidentified	s__unidentified	0	73	0	16	0	0	0	0	0	0	0	0
f64b15c82c5a40494ba9aa3f14743bd4	k__Fungi	p__Ascomycota	c__Sordariomycetes	o__Hypocreales	f__Clavicipitaceae	g__Pochonia	s__Pochonia_bulbillosa	0	7	0	12	53	0	17	0	0	0	0	0
3fd9ef2c12b03772c6e5d0fb83d53202	k__Fungi	p__Ascomycota	c__Sordariomycetes	o__Hypocreales	f__Nectriaceae	g__Nectria	s__Nectria_ramulariae	0	0	40	0	49	0	0	0	0	0	0	0
625842c05330caa8eba89e438017e62b	k__Fungi	p__Ascomycota	c__Sordariomycetes	o__Sordariales	f__Lasiosphaeriaceae	g__Echria	s__unidentified	0	0	0	0	0	0	0	0	89	0	0	0
28a822c6304ff9ce65ed80a394eec86a	k__Fungi	p__Ascomycota	c__	o__	f__	g__	s__	0	0	0	0	0	0	0	0	0	89	0	0
65571172b40ad3853d0c63062d9cd97d	k__Fungi	p__	c__	o__	f__	g__	s__	0	0	0	0	88	0	0	0	0	0	0	0
2ec91f63c10b9b2da8c467c6be5c0077	Unassigned	p__	c__	o__	f__	g__	s__	0	0	0	0	0	0	88	0	0	0	0	0
cb40667c0ebc4f2cb22c4634e60a6b8c	k__Fungi	p__unidentified	c__unidentified	o__unidentified	f__unidentified	g__unidentified	s__unidentified	0	0	0	0	0	0	54	34	0	0	0	0
97e541a9a8c35bffe3295e5ec2f27738	k__Fungi	p__Ascomycota	c__Dothideomycetes	o__Pleosporales	f__unidentified	g__unidentified	s__unidentified	0	0	0	0	0	0	49	24	15	0	0	0
e5b60802987d04e53231c2a2b207e630	k__Fungi	p__unidentified	c__unidentified	o__unidentified	f__unidentified	g__unidentified	s__unidentified	0	0	0	0	0	0	0	88	0	0	0	0
27ce12fb0cece16ef9c6a01a8ab1ed67	k__Fungi	p__Ascomycota	c__Eurotiomycetes	o__Chaetothyriales	f__unidentified	g__unidentified	s__unidentified	0	0	0	0	0	0	0	63	25	0	0	0
c839fb35601c11cd9da10b9bd3bfefee	k__Fungi	p__unidentified	c__unidentified	o__unidentified	f__unidentified	g__unidentified	s__unidentified	0	0	0	0	0	0	0	0	88	0	0	0
4b4a3dd8a1d154a275c57d93344b9c27	k__Fungi	p__Ascomycota	c__Sordariomycetes	o__Hypocreales	f__Nectriaceae	g__Thelonectria	s__Thelonectria_acrotyla	0	0	0	0	0	0	0	0	0	88	0	0
3e7a057e70a85fbcddb0a45f7c285c9d	k__Fungi	p__Ascomycota	c__Dothideomycetes	o__Pleosporales	f__unidentified	g__unidentified	s__unidentified	0	0	0	0	0	0	0	0	0	0	0	88
60110f0de486c318fab7b2a60792f382	k__Fungi	p__Basidiomycota	c__Agaricomycetes	o__Agaricales	f__Cortinariaceae	g__Cortinarius	s__Cortinarius_atroacutus	0	35	0	52	0	0	0	0	0	0	0	0
8c7e1bc6306fec87f7b534e4fc7f6438	k__Fungi	p__Ascomycota	c__unidentified	o__unidentified	f__unidentified	g__unidentified	s__unidentified	0	0	0	0	0	87	0	0	0	0	0	0
61b2c30fa95f9f7d123fc971c0f5a9c3	k__Fungi	p__unidentified	c__unidentified	o__unidentified	f__unidentified	g__unidentified	s__unidentified	0	0	0	0	0	0	87	0	0	0	0	0
96f6db7418233704fe8ea19be2fb7152	k__Fungi	p__Ascomycota	c__Leotiomycetes	o__Helotiales	f__Helotiaceae	g__Tetracladium	s__Tetracladium_breve	0	0	0	0	0	0	50	0	0	37	0	0
e83a9603c1812f8d87a0fe63688f8884	k__Fungi	p__Basidiomycota	c__Agaricomycetes	o__Thelephorales	f__Thelephoraceae	g__	s__	86	0	0	0	0	0	0	0	0	0	0	0
c1cce63d7db5804724e8a5974897f117	k__Fungi	p__Ascomycota	c__	o__	f__	g__	s__	25	0	0	18	0	43	0	0	0	0	0	0
3177133c12dd025700152c644edc8252	k__Fungi	p__Ascomycota	c__Leotiomycetes	o__Helotiales	f__Helotiales_fam_Incertae_sedis	g__Cadophora	s__unidentified	0	13	0	0	73	0	0	0	0	0	0	0
e0b739697f1d126ffa8289f1c63f6429	k__Fungi	p__unidentified	c__unidentified	o__unidentified	f__unidentified	g__unidentified	s__unidentified	0	0	0	0	0	0	86	0	0	0	0	0
618a94f7aba0fd1c634a01d63470bf28	k__Fungi	p__Ascomycota	c__Leotiomycetes	o__Helotiales	f__Helotiales_fam_Incertae_sedis	g__Cadophora	s__unidentified	0	0	0	0	0	0	71	0	0	15	0	0
86ca7dec4e188d74bb5efe99709259eb	k__Fungi	p__unidentified	c__unidentified	o__unidentified	f__unidentified	g__unidentified	s__unidentified	4	42	6	33	0	0	0	0	0	0	0	0
c0889663703fd598a0df1829bb1b9a4f	k__Fungi	p__Ascomycota	c__Leotiomycetes	o__Helotiales	f__Hyaloscyphaceae	g__Gyoerffyella	s__unidentified	0	16	0	28	0	0	0	41	0	0	0	0
7f769ca6f9101e39270808e5ae88d17c	k__Fungi	p__Ascomycota	c__Dothideomycetes	o__Pleosporales	f__	g__	s__	0	0	0	0	0	0	46	0	31	0	0	8
713107a661969a5307c285c7ca2aa19c	k__Fungi	p__Ascomycota	c__Dothideomycetes	o__Pleosporales	f__Massarinaceae	g__Saccharicola	s__unidentified	0	0	0	0	0	0	36	0	20	0	0	29
e29ef902c86d3995d302cfd5ee04283d	k__Fungi	p__Ascomycota	c__Dothideomycetes	o__Pleosporales	f__Phaeosphaeriaceae	g__Neosulcatispora	s__Neosulcatispora_strelitziae	0	0	0	0	0	0	0	37	42	0	0	6
38b3ada6d9b4d701dfcdc294fc78fe58	k__Fungi	p__Ascomycota	c__Eurotiomycetes	o__Chaetothyriales	f__Herpotrichiellaceae	g__unidentified	s__unidentified	0	0	0	0	0	0	0	0	85	0	0	0
e73127b0c150c948d878dad58068fdf3	k__Fungi	p__Ascomycota	c__Leotiomycetes	o__Helotiales	f__Rutstroemiaceae	g__Lambertella	s__Lambertella_hicoriae	0	0	0	0	0	0	0	0	0	85	0	0
2dd390f953fa7ada861bf095c6c5897b	k__Fungi	p__	c__	o__	f__	g__	s__	0	0	0	0	0	0	51	0	33	0	0	0
ad4617c6ff9fe15a9d4be2daa670d7ce	k__Fungi	p__Ascomycota	c__	o__	f__	g__	s__	0	0	0	0	0	0	0	69	0	0	15	0
1037e51cb2791691fd13db165e45142e	k__Fungi	p__Ascomycota	c__Sordariomycetes	o__Sordariales	f__Lasiosphaeriaceae	g__Echria	s__unidentified	0	0	0	0	0	0	0	68	0	0	16	0
3fb6f4e8cd3073d6f7f5c483aa145166	k__Fungi	p__Ascomycota	c__Eurotiomycetes	o__Chaetothyriales	f__Herpotrichiellaceae	g__unidentified	s__unidentified	0	0	0	0	0	0	0	0	84	0	0	0
6a6ff30adfc78ae1fab2c2d0f406232b	k__Fungi	p__unidentified	c__unidentified	o__unidentified	f__unidentified	g__unidentified	s__unidentified	0	0	0	0	0	0	0	0	79	0	5	0
94918434f9596bc2dc49047c03e5c2cf	k__Fungi	p__unidentified	c__unidentified	o__unidentified	f__unidentified	g__unidentified	s__unidentified	16	23	0	14	0	30	0	0	0	0	0	0
6dcfab2fb8d4907d55f7acdd5b5c518d	k__Fungi	p__unidentified	c__unidentified	o__unidentified	f__unidentified	g__unidentified	s__unidentified	0	38	0	45	0	0	0	0	0	0	0	0
4e0678bd1aec26b3dd6adad614d9a2ca	k__Fungi	p__	c__	o__	f__	g__	s__	0	0	0	0	0	0	83	0	0	0	0	0
e443acf7ef311f0683f21b712709fa50	k__Fungi	p__	c__	o__	f__	g__	s__	0	0	0	0	0	0	0	59	0	0	24	0
6e3a468695bb2905bb517d96f96d78d7	k__Fungi	p__Ascomycota	c__Sordariomycetes	o__Hypocreales	f__Bionectriaceae	g__Gliomastix	s__Gliomastix_tumulicola	0	0	0	0	0	0	0	0	0	83	0	0
400ed4fc19993ca34e1ac7b5e27e1714	k__Fungi	p__Ascomycota	c__	o__	f__	g__	s__	0	0	0	0	0	0	0	0	82	0	0	0
ac2201ac3be53c94c83272a6f2524ace	k__Fungi	p__Glomeromycota	c__Glomeromycetes	o__Glomerales	f__Claroideoglomeraceae	g__	s__	0	0	0	0	81	0	0	0	0	0	0	0
b2e7ca80bb755217fcb6dd0edf541a57	k__Fungi	p__Ascomycota	c__Sordariomycetes	o__Coniochaetales	f__Coniochaetaceae	g__Coniochaeta	s__	0	0	0	0	0	0	81	0	0	0	0	0
e413a67d59d1964f94f3dbe21d5f73e7	k__Fungi	p__	c__	o__	f__	g__	s__	0	0	0	0	0	0	81	0	0	0	0	0
e62ccf0a363c9dbeaa53480203930428	k__Fungi	p__Basidiomycota	c__Malasseziomycetes	o__Malasseziales	f__Malasseziaceae	g__Malassezia	s__Malassezia_globosa	0	0	0	0	0	0	0	20	3	54	0	4
a745bcce3369feb914db6791d7f45923	k__Fungi	p__unidentified	c__unidentified	o__unidentified	f__unidentified	g__unidentified	s__unidentified	0	0	0	0	80	0	0	0	0	0	0	0
fbfa8bb36f1642c09889085daa486012	k__Fungi	p__unidentified	c__unidentified	o__unidentified	f__unidentified	g__unidentified	s__unidentified	0	0	0	0	0	0	25	55	0	0	0	0
93381f96a3443598537d5409397d9804	k__Fungi	p__Ascomycota	c__Leotiomycetes	o__Helotiales	f__Helotiaceae	g__Tetracladium	s__Tetracladium_marchalianum	0	0	10	0	69	0	0	0	0	0	0	0
ab305a1f6d2e20d90ffc9265629502d8	Unassigned	p__	c__	o__	f__	g__	s__	0	0	0	0	0	0	79	0	0	0	0	0
be5ea726a719b779a2e2d986c26b3f22	k__Fungi	p__Ascomycota	c__Eurotiomycetes	o__Eurotiales	f__Aspergillaceae	g__Penicillium	s__	0	0	0	0	0	0	0	19	0	0	0	60
31178da38b0a7618c2d934c623142372	k__Fungi	p__Ascomycota	c__Sordariomycetes	o__Sordariales	f__unidentified	g__unidentified	s__unidentified	0	0	0	0	0	0	49	0	29	0	0	0
8ef0950a907cee405e8338ce5a6e2749	k__Fungi	p__unidentified	c__unidentified	o__unidentified	f__unidentified	g__unidentified	s__unidentified	0	0	0	0	0	0	0	0	78	0	0	0
d2bf921252011f44657eda7099e8bde4	k__Fungi	p__Ascomycota	c__Eurotiomycetes	o__Eurotiales	f__Trichocomaceae	g__Talaromyces	s__	0	0	0	0	0	0	0	0	0	0	78	0
3736e51ada64c0d94630b985776f8b79	k__Fungi	p__Ascomycota	c__Leotiomycetes	o__Helotiales	f__Myxotrichaceae	g__Oidiodendron	s__Oidiodendron_chlamydosporicum	0	35	10	15	10	7	0	0	0	0	0	0
ed5be03e693de5eef7eb8c8b7bcce3af	k__Fungi	p__	c__	o__	f__	g__	s__	0	0	24	0	42	11	0	0	0	0	0	0
b5801bc149573c4f48f1433415fcfcc3	k__Fungi	p__unidentified	c__unidentified	o__unidentified	f__unidentified	g__unidentified	s__unidentified	0	0	0	0	0	0	39	38	0	0	0	0
8253a4c646d325137dcda85c7c43d09a	k__Fungi	p__	c__	o__	f__	g__	s__	0	0	0	0	0	0	0	77	0	0	0	0
5a7e0847d28d2488022b6069551d8566	k__Fungi	p__Ascomycota	c__Eurotiomycetes	o__Chaetothyriales	f__Herpotrichiellaceae	g__unidentified	s__unidentified	0	0	0	0	0	0	0	17	0	60	0	0
f42e856c05a8bc65ebf7212c2e6e6e0f	k__Fungi	p__Ascomycota	c__Leotiomycetes	o__Helotiales	f__Helotiaceae	g__Meliniomyces	s__Meliniomyces_bicolor	0	0	0	0	0	0	0	0	77	0	0	0
06b2c8111fd09272249efdf5030dc332	k__Fungi	p__Ascomycota	c__Leotiomycetes	o__Helotiales	f__Sclerotiniaceae	g__unidentified	s__unidentified	0	0	0	0	76	0	0	0	0	0	0	0
02c85f427cce742d49ed425abbd28135	k__Fungi	p__unidentified	c__unidentified	o__unidentified	f__unidentified	g__unidentified	s__unidentified	0	0	0	0	0	0	61	0	0	0	6	9
3422626b285b4ad378e45b0fb6aba4d4	k__Fungi	p__Glomeromycota	c__Glomeromycetes	o__Glomerales	f__Glomeraceae	g__unidentified	s__unidentified	0	0	0	0	0	0	49	27	0	0	0	0
0a9927ddad673ee7993e50bbe5b9008d	k__Fungi	p__Ascomycota	c__Sordariomycetes	o__Hypocreales	f__Bionectriaceae	g__Clonostachys	s__Clonostachys_rosea	0	0	0	0	0	0	0	0	76	0	0	0
bdcf565f9dc6d135082d2bb18866c499	k__Fungi	p__unidentified	c__unidentified	o__unidentified	f__unidentified	g__unidentified	s__unidentified	0	48	0	27	0	0	0	0	0	0	0	0
d1afdf7ac0a5759f57c28d9779d164ef	k__Fungi	p__unidentified	c__unidentified	o__unidentified	f__unidentified	g__unidentified	s__unidentified	0	0	0	0	0	0	75	0	0	0	0	0
81e685505f31989e13c36ddc52f712d5	k__Fungi	p__	c__	o__	f__	g__	s__	0	0	0	0	0	0	38	24	13	0	0	0
1a8208de821d44734c56f0f15d32fe1a	k__Fungi	p__	c__	o__	f__	g__	s__	0	0	0	0	0	0	0	59	16	0	0	0
1f67d37ac5c1151cc08e9468dd575ed3	k__Fungi	p__Chytridiomycota	c__Spizellomycetes	o__Spizellomycetales	f__Spizellomycetaceae	g__Spizellomyces	s__unidentified	0	0	0	0	0	0	0	34	0	0	18	23
7bb3681ad25f6234490bb8bdd8c3e434	Unassigned	p__	c__	o__	f__	g__	s__	0	28	0	46	0	0	0	0	0	0	0	0
afe9b85029e1b1310d91d305d8730ec1	k__Fungi	p__Basidiomycota	c__Agaricomycetes	o__Cantharellales	f__Clavulinaceae	g__unidentified	s__unidentified	0	17	36	21	0	0	0	0	0	0	0	0
4f8fcf7ec72d1f4d3b25baf6266e97ed	k__Fungi	p__unidentified	c__unidentified	o__unidentified	f__unidentified	g__unidentified	s__unidentified	0	0	54	0	0	20	0	0	0	0	0	0
c7e25095e7e6f4b283f3196cd6c67665	k__Fungi	p__Ascomycota	c__Pezizomycetes	o__Pezizales	f__Pezizaceae	g__unidentified	s__unidentified	0	0	0	0	0	0	74	0	0	0	0	0
450e01319d26186304a8baed955c11dd	k__Fungi	p__Ascomycota	c__Leotiomycetes	o__Helotiales	f__Rutstroemiaceae	g__unidentified	s__unidentified	0	0	0	0	0	0	69	0	0	0	5	0
7e0ed587ce627e3ed2bfb49f04521588	k__Fungi	p__Basidiomycota	c__Agaricomycetes	o__Cantharellales	f__Ceratobasidiaceae	g__unidentified	s__unidentified	0	0	0	0	0	0	0	74	0	0	0	0
aac857e411f7fa061811e149cb684bbc	k__Fungi	p__Basidiomycota	c__Agaricomycetes	o__Cantharellales	f__Ceratobasidiaceae	g__Waitea	s__Waitea_circinata	0	0	0	0	0	0	0	49	25	0	0	0
b02947453807a6e6cbff91557c1a30e7	k__Fungi	p__Basidiomycota	c__Agaricomycetes	o__Cantharellales	f__Ceratobasidiaceae	g__Thanatephorus	s__Thanatephorus_cucumeris	0	0	0	0	0	0	0	0	56	0	0	18
79195646a5e6aa71441c0852669da5c5	k__Fungi	p__Basidiomycota	c__Agaricomycetes	o__Thelephorales	f__Thelephoraceae	g__unidentified	s__unidentified	73	0	0	0	0	0	0	0	0	0	0	0
2ffc78f34e64bfcbea7274a5c2f697fa	k__Fungi	p__unidentified	c__unidentified	o__unidentified	f__unidentified	g__unidentified	s__unidentified	0	0	0	0	0	73	0	0	0	0	0	0
f9cc7c92885e336c2fbcdb1620faaf7c	k__Fungi	p__Ascomycota	c__Leotiomycetes	o__Helotiales	f__Hyaloscyphaceae	g__Gyoerffyella	s__unidentified	0	0	0	0	0	73	0	0	0	0	0	0
641ab0f5220a368ee7b4a28497db8b83	k__Fungi	p__unidentified	c__unidentified	o__unidentified	f__unidentified	g__unidentified	s__unidentified	0	0	0	0	0	0	73	0	0	0	0	0
2e0ac451103a11ab1ff0cc2daec6e5d1	k__Fungi	p__unidentified	c__unidentified	o__unidentified	f__unidentified	g__unidentified	s__unidentified	0	0	0	0	0	0	39	0	0	5	0	29
9c98af7a5ccc2b9946bdbd80e6bead06	k__Fungi	p__Ascomycota	c__Dothideomycetes	o__Pleosporales	f__Didymosphaeriaceae	g__Paraconiothyrium	s__unidentified	0	0	0	0	0	0	0	73	0	0	0	0
48fa6e79a13b637aed0f5acfb1b5b036	k__Fungi	p__Ascomycota	c__Eurotiomycetes	o__Chaetothyriales	f__unidentified	g__unidentified	s__unidentified	0	0	0	0	0	0	0	73	0	0	0	0
8407822eb3fdab96b66fbf4a50f72bdb	k__Fungi	p__Ascomycota	c__	o__	f__	g__	s__	0	0	0	0	0	0	0	0	52	0	0	21
f7469d52baf1907044124af8f9817322	k__Fungi	p__Ascomycota	c__Sordariomycetes	o__Hypocreales	f__Nectriaceae	g__Fusarium	s__Fusarium_nelsonii	0	0	0	0	0	0	0	0	0	0	0	73
1574838f565b0c538ef1a142e44d0e60	k__Fungi	p__Basidiomycota	c__Agaricomycetes	o__Agaricales	f__Cortinariaceae	g__Cortinarius	s__Cortinarius_holojanthinus	0	0	0	0	72	0	0	0	0	0	0	0
7455ed910f000b9fdfc3d96f7770e3cc	k__Fungi	p__	c__	o__	f__	g__	s__	0	0	0	0	72	0	0	0	0	0	0	0
bfe2d0b36175bf665aed9ed3d4c15ccb	k__Fungi	p__Ascomycota	c__Sordariomycetes	o__Hypocreales	f__Hypocreales_fam_Incertae_sedis	g__Emericellopsis	s__	0	0	0	0	0	0	22	0	0	18	15	17
8dd10c5e838b3f4a833596d47ca8518b	k__Fungi	p__Ascomycota	c__Dothideomycetes	o__Pleosporales	f__Pleosporaceae	g__Alternaria	s__Alternaria_breviramosa	0	0	0	0	0	0	15	0	29	28	0	0
c96d3a17b91a9949d310ca4a5f731de5	k__Fungi	p__Ascomycota	c__Eurotiomycetes	o__Chaetothyriales	f__unidentified	g__unidentified	s__unidentified	0	0	0	0	0	0	0	72	0	0	0	0
9690e650c50cb5f87bda65ac3c4461d1	k__Fungi	p__Basidiomycota	c__Agaricomycetes	o__Agaricales	f__Cortinariaceae	g__Cortinarius	s__	0	0	71	0	0	0	0	0	0	0	0	0
a02a01d7d64e5213ffb6ffd78d0746d5	k__Fungi	p__Ascomycota	c__Leotiomycetes	o__Phacidiales	f__Phacidiaceae	g__Phacidium	s__Phacidium_lacerum	0	0	0	0	71	0	0	0	0	0	0	0
4c44f249e847164bbc992a412d223ab7	k__Fungi	p__Ascomycota	c__Sordariomycetes	o__Sordariales	f__Lasiosphaeriaceae	g__Podospora	s__Podospora_longicollis	0	0	0	0	0	0	42	0	7	10	0	12
34a06f27bdb2c581e3377c6499b9dc2c	k__Fungi	p__unidentified	c__unidentified	o__unidentified	f__unidentified	g__unidentified	s__unidentified	0	0	0	0	0	0	17	54	0	0	0	0
d28fe0aa838a11924eea1260faceedc7	k__Fungi	p__Ascomycota	c__Sordariomycetes	o__	f__	g__	s__	0	0	0	0	0	0	0	71	0	0	0	0
8ee1ca71ab014cbacad92e5b5d3339cd	k__Fungi	p__Ascomycota	c__Dothideomycetes	o__	f__	g__	s__	0	0	0	0	0	0	0	71	0	0	0	0
55f0e28775e4e44e27a55895ef09b1bb	k__Fungi	p__Ascomycota	c__Dothideomycetes	o__Capnodiales	f__	g__	s__	0	0	0	0	0	0	0	0	71	0	0	0
35d5e935f7ef504ecabd53e34f860e48	k__Fungi	p__	c__	o__	f__	g__	s__	0	0	0	0	0	0	0	0	71	0	0	0
140767e96338f36b75465f13f4d0ec6f	k__Fungi	p__Ascomycota	c__Eurotiomycetes	o__Chaetothyriales	f__Herpotrichiellaceae	g__Cladophialophora	s__Cladophialophora_chaetospira	21	26	0	5	18	0	0	0	0	0	0	0
6ecb9334c4ee0e3e967738c51c2ad714	k__Fungi	p__Mortierellomycota	c__Mortierellomycetes	o__Mortierellales	f__Mortierellaceae	g__Mortierella	s__Mortierella_paraensis	13	35	0	0	22	0	0	0	0	0	0	0
dc3eb50f2d91a8abe248710aa0adb293	k__Fungi	p__Basidiomycota	c__Agaricomycetes	o__Cantharellales	f__Clavulinaceae	g__unidentified	s__unidentified	0	70	0	0	0	0	0	0	0	0	0	0
89e838f517d3a90268572334745af763	k__Fungi	p__	c__	o__	f__	g__	s__	0	46	0	0	24	0	0	0	0	0	0	0
5d179466bca3e8c7806f9e66b13d0923	k__Fungi	p__Ascomycota	c__Sordariomycetes	o__	f__	g__	s__	0	0	0	0	40	30	0	0	0	0	0	0
19fdef0873f472f8d878e186a9d1da92	k__Fungi	p__	c__	o__	f__	g__	s__	0	0	0	0	0	0	56	0	0	0	14	0
bee40953ad7f9996a3044d9f40fa3d28	k__Fungi	p__Basidiomycota	c__Agaricomycetes	o__Agaricales	f__Clavariaceae	g__Clavaria	s__unidentified	0	0	0	0	0	0	0	70	0	0	0	0
46a7ff2259aa4cc540f56feefc607ef6	k__Fungi	p__Mortierellomycota	c__Mortierellomycetes	o__Mortierellales	f__Mortierellaceae	g__Mortierella	s__Mortierella_beljakovae	0	40	0	29	0	0	0	0	0	0	0	0
9c2b3c94e067c02ffb55a3ba6cca34eb	k__Fungi	p__unidentified	c__unidentified	o__unidentified	f__unidentified	g__unidentified	s__unidentified	0	0	0	0	0	0	0	0	47	0	0	22
aed7d451e2fb9e49109f294ebd361a6e	k__Fungi	p__Ascomycota	c__Eurotiomycetes	o__Eurotiales	f__Trichocomaceae	g__Talaromyces	s__Talaromyces_proteolyticus	0	0	0	0	0	0	0	0	0	0	52	17
283d7c7b52ebbc35a7cd42447753079d	k__Fungi	p__Ascomycota	c__Sordariomycetes	o__Sordariales	f__Chaetomiaceae	g__	s__	0	43	0	0	15	10	0	0	0	0	0	0
de06985fab2b6be641c1fe8852fbee1a	k__Fungi	p__unidentified	c__unidentified	o__unidentified	f__unidentified	g__unidentified	s__unidentified	0	0	68	0	0	0	0	0	0	0	0	0
097a399e3e8d27d1d1cf082ada6bf4fa	k__Fungi	p__unidentified	c__unidentified	o__unidentified	f__unidentified	g__unidentified	s__unidentified	0	0	20	0	48	0	0	0	0	0	0	0
b0976568093261c9105ab9332d7747ac	k__Fungi	p__	c__	o__	f__	g__	s__	0	0	0	0	0	0	0	68	0	0	0	0
348a0393d79ede6eb9762fc41d09474d	k__Fungi	p__unidentified	c__unidentified	o__unidentified	f__unidentified	g__unidentified	s__unidentified	0	0	0	0	0	0	0	68	0	0	0	0
2b79d370dd419c4f0aed96f69da47d82	k__Fungi	p__unidentified	c__unidentified	o__unidentified	f__unidentified	g__unidentified	s__unidentified	0	0	0	0	0	0	0	68	0	0	0	0
14e484d1ce6375d2692a5787b0205d6c	k__Fungi	p__Ascomycota	c__Dothideomycetes	o__Pleosporales	f__Didymellaceae	g__	s__	0	0	0	0	0	0	0	0	68	0	0	0
9f87eceebab009d7494fc7c2f4751e21	k__Fungi	p__Ascomycota	c__Orbiliomycetes	o__Orbiliales	f__Orbiliaceae	g__Dactylella	s__Dactylella_rhopalota	0	0	0	0	0	0	0	0	0	0	0	68
2a4b12932cbf57217a91aabf4ef8fff9	k__Fungi	p__Basidiomycota	c__Agaricomycetes	o__Agaricales	f__Cortinariaceae	g__Cortinarius	s__	0	28	0	39	0	0	0	0	0	0	0	0
c23e0d36410b650709db43ef211693ab	k__Fungi	p__Basidiomycota	c__Agaricomycetes	o__Agaricales	f__Cortinariaceae	g__Cortinarius	s__	0	0	67	0	0	0	0	0	0	0	0	0
b646515e8499a26b47ee12b59378bde2	k__Fungi	p__unidentified	c__unidentified	o__unidentified	f__unidentified	g__unidentified	s__unidentified	0	0	0	0	67	0	0	0	0	0	0	0
1a6af04b68819363b66310fe5fe39671	k__Fungi	p__Ascomycota	c__Leotiomycetes	o__Helotiales	f__Hyaloscyphaceae	g__Gyoerffyella	s__	0	0	0	0	67	0	0	0	0	0	0	0
1ffa367cddeb9a2cc24e5359d02b3bfe	k__Fungi	p__Basidiomycota	c__Agaricomycetes	o__Sebacinales	f__Serendipitaceae	g__Serendipita	s__Serendipita_vermifera	0	0	0	0	0	0	0	67	0	0	0	0
e9392f06911fa5ad9fe07262cf805a07	k__Fungi	p__Ascomycota	c__Leotiomycetes	o__Helotiales	f__Helotiaceae	g__Tetracladium	s__Tetracladium_marchalianum	0	26	22	0	18	0	0	0	0	0	0	0
25a30e7c9f2d2a9ee6a01e4b59627267	k__Fungi	p__Ascomycota	c__Leotiomycetes	o__Helotiales	f__	g__	s__	0	0	49	0	0	17	0	0	0	0	0	0
4bc4d4ea1eb24fed1782ad70e623dab5	k__Fungi	p__Ascomycota	c__	o__	f__	g__	s__	0	0	0	0	60	6	0	0	0	0	0	0
ec0748546b8892b14ef44b2bc5aa486f	k__Fungi	p__Ascomycota	c__Leotiomycetes	o__Helotiales	f__unidentified	g__unidentified	s__unidentified	0	0	0	0	0	0	18	0	19	20	9	0
5859b7d318493601ac1c9e3f93ac1799	k__Fungi	p__Ascomycota	c__Sordariomycetes	o__Hypocreales	f__Nectriaceae	g__Fusarium	s__Fusarium_redolens	0	0	0	0	0	0	18	0	0	0	0	48
51f473dac6a2650c70a2e05c14e7cdf2	k__Fungi	p__Basidiomycota	c__Agaricomycetes	o__Agaricales	f__Tricholomataceae	g__Mycena	s__	0	0	0	0	0	0	0	66	0	0	0	0
bdcc6c62a05210da8d2169f61d17d18a	k__Fungi	p__	c__	o__	f__	g__	s__	0	0	0	0	0	0	0	59	0	0	0	7
18e815703f291c6f929e4d3a9e3c9be1	k__Fungi	p__Ascomycota	c__Eurotiomycetes	o__Chaetothyriales	f__unidentified	g__unidentified	s__unidentified	0	0	0	0	0	0	0	0	66	0	0	0
f6afa501e0b61cf730b83241837dc6bf	k__Fungi	p__Ascomycota	c__unidentified	o__unidentified	f__unidentified	g__unidentified	s__unidentified	0	0	0	0	0	65	0	0	0	0	0	0
7e92f237a9a710bcc05dce4305753f2e	k__Fungi	p__Ascomycota	c__Pezizomycetes	o__Pezizales	f__Pezizaceae	g__unidentified	s__unidentified	0	0	0	0	0	0	65	0	0	0	0	0
f0edd06d8a1e4d125ee3e06da72ec873	k__Fungi	p__unidentified	c__unidentified	o__unidentified	f__unidentified	g__unidentified	s__unidentified	0	0	0	0	0	0	57	0	0	0	0	8
8c688e8460edfc4df26f4c38102fac64	k__Fungi	p__Ascomycota	c__Dothideomycetes	o__Pleosporales	f__Cucurbitariaceae	g__Pyrenochaetopsis	s__Pyrenochaetopsis_leptospora	0	0	0	0	0	0	0	0	56	9	0	0
5af8deead0e0e5012cd46c489d7fedbf	k__Fungi	p__Ascomycota	c__Sordariomycetes	o__Magnaporthales	f__Magnaporthaceae	g__Pseudophialophora	s__	0	0	0	0	0	0	0	0	0	65	0	0
63810eab6e87508ea9e88d26f1f910b5	k__Fungi	p__unidentified	c__unidentified	o__unidentified	f__unidentified	g__unidentified	s__unidentified	0	0	64	0	0	0	0	0	0	0	0	0
24584f3504105ee151e91203bbc2194d	k__Fungi	p__unidentified	c__unidentified	o__unidentified	f__unidentified	g__unidentified	s__unidentified	0	0	0	0	0	0	64	0	0	0	0	0
5f889a11bb3ed68f3eb91e4c0d07a255	k__Fungi	p__unidentified	c__unidentified	o__unidentified	f__unidentified	g__unidentified	s__unidentified	0	0	0	0	0	0	0	0	64	0	0	0
0f3037ae1d7e5ecef60709ac2f203e85	k__Fungi	p__Glomeromycota	c__Archaeosporomycetes	o__Archaeosporales	f__unidentified	g__unidentified	s__unidentified	0	0	0	0	0	0	0	0	47	0	17	0
dde4da6555659150a68d4eaa34fe2d96	k__Fungi	p__unidentified	c__unidentified	o__unidentified	f__unidentified	g__unidentified	s__unidentified	0	0	0	0	0	0	0	0	0	64	0	0
87085033481c2c3ac8d722b2c2cacb86	k__Fungi	p__Ascomycota	c__Sordariomycetes	o__unidentified	f__unidentified	g__unidentified	s__unidentified	0	35	0	28	0	0	0	0	0	0	0	0
913e286ca336b2c07a206fa9fe8313c5	k__Fungi	p__Mucoromycota	c__Umbelopsidomycetes	o__Umbelopsidales	f__Umbelopsidaceae	g__Umbelopsis	s__Umbelopsis_ramanniana	0	30	0	0	33	0	0	0	0	0	0	0
346dafa86b5967109ebc2fd23c101d04	k__Fungi	p__Ascomycota	c__Leotiomycetes	o__Helotiales	f__Helotiales_fam_Incertae_sedis	g__Cadophora	s__Cadophora_finlandica	0	0	0	0	0	63	0	0	0	0	0	0
fafc18cc26110a1ce1e74f1a94744c5d	k__Fungi	p__unidentified	c__unidentified	o__unidentified	f__unidentified	g__unidentified	s__unidentified	0	0	0	0	0	0	63	0	0	0	0	0
fff00bb81e430279070d6562808e99a5	k__Fungi	p__Basidiomycota	c__Agaricomycetes	o__Cantharellales	f__Clavulinaceae	g__Clavulina	s__unidentified	0	0	0	0	0	0	63	0	0	0	0	0
2df786baebe65af68354983bb2f1d60a	k__Fungi	p__unidentified	c__unidentified	o__unidentified	f__unidentified	g__unidentified	s__unidentified	0	0	0	0	0	0	52	0	0	0	0	11
5bee7133a5387ddc3597aa61f91cd0be	k__Fungi	p__Ascomycota	c__Eurotiomycetes	o__Chaetothyriales	f__unidentified	g__unidentified	s__unidentified	0	0	0	0	0	0	38	0	25	0	0	0
d8914fe9d1975b7ab19c620e34b3690b	k__Fungi	p__Ascomycota	c__Leotiomycetes	o__Helotiales	f__Helotiales_fam_Incertae_sedis	g__	s__	0	0	0	0	0	0	25	0	7	31	0	0
a4db7e8799bf034f54a8ae7e068f8843	k__Fungi	p__Ascomycota	c__Dothideomycetes	o__Pleosporales	f__Didymellaceae	g__	s__	0	0	0	0	0	0	20	0	43	0	0	0
779fb3a9591b2e320cc2556af8e5c9c2	k__Fungi	p__Ascomycota	c__Dothideomycetes	o__Capnodiales	f__Teratosphaeriaceae	g__Devriesia	s__unidentified	0	0	0	0	0	0	0	24	0	0	39	0
daa7dcb5af20e459377ee17e0d652bb3	k__Fungi	p__Ascomycota	c__Sordariomycetes	o__unidentified	f__unidentified	g__unidentified	s__unidentified	0	36	0	0	0	26	0	0	0	0	0	0
801aca5f7f7c4a9f4f5232fd1a4f7991	k__Fungi	p__Ascomycota	c__Leotiomycetes	o__Helotiales	f__Myxotrichaceae	g__Oidiodendron	s__Oidiodendron_griseum	0	0	0	21	41	0	0	0	0	0	0	0
5f80faadb5c78821ecd1775ad9e07986	k__Fungi	p__Ascomycota	c__Eurotiomycetes	o__Chaetothyriales	f__unidentified	g__unidentified	s__unidentified	0	0	0	0	0	0	53	9	0	0	0	0
90a7b6e8c78e7af137c2a484e005fa63	k__Fungi	p__unidentified	c__unidentified	o__unidentified	f__unidentified	g__unidentified	s__unidentified	0	0	0	0	0	0	24	38	0	0	0	0
8e8a95e69a59411b3ae781c066601393	k__Fungi	p__Glomeromycota	c__	o__	f__	g__	s__	0	0	0	0	0	0	20	9	33	0	0	0
858be5dd548508ade6a09e67bd8d3dd6	k__Fungi	p__unidentified	c__unidentified	o__unidentified	f__unidentified	g__unidentified	s__unidentified	0	0	0	0	0	0	0	0	62	0	0	0
1f6e13abb2a37d1a912505abc6147b78	k__Fungi	p__Monoblepharomycota	c__Monoblepharidomycetes	o__unidentified	f__unidentified	g__unidentified	s__unidentified	0	0	0	0	0	0	0	0	62	0	0	0
69cc03d5d187002ec7d2b3b2f991f7f6	k__Fungi	p__Basidiomycota	c__Agaricomycetes	o__Agaricales	f__Tricholomataceae	g__Mycena	s__	0	0	0	0	0	0	0	0	0	0	62	0
24e258f4dfaa3a9118bf8bdb87269346	k__Fungi	p__unidentified	c__unidentified	o__unidentified	f__unidentified	g__unidentified	s__unidentified	39	0	0	0	9	13	0	0	0	0	0	0
3e0524cff1cb57a17eb861e7dd172e4a	k__Fungi	p__Ascomycota	c__Sordariomycetes	o__Hypocreales	f__Clavicipitaceae	g__	s__	3	0	4	8	9	17	0	20	0	0	0	0
297e06119d8a04246b6c0fdd9c94f988	k__Fungi	p__Glomeromycota	c__Glomeromycetes	o__Glomerales	f__Claroideoglomeraceae	g__	s__	0	39	0	22	0	0	0	0	0	0	0	0
2bb50a15eb6228a6e843412faa3e77ff	k__Fungi	p__Ascomycota	c__Leotiomycetes	o__Helotiales	f__	g__	s__	0	0	61	0	0	0	0	0	0	0	0	0
f2ca2573fb48dceb93f983fbd4c11741	k__Fungi	p__Basidiomycota	c__Agaricomycetes	o__Agaricales	f__unidentified	g__unidentified	s__unidentified	0	0	0	0	61	0	0	0	0	0	0	0
9dfef3360e6119b4a82f2476715c089b	k__Fungi	p__Ascomycota	c__Sordariomycetes	o__Hypocreales	f__Clavicipitaceae	g__	s__	0	0	0	0	0	0	61	0	0	0	0	0
8c4b9af83059700bfffae9d602a17abe	k__Chromista	p__unidentified	c__unidentified	o__unidentified	f__unidentified	g__unidentified	s__unidentified	0	0	0	0	0	0	58	0	3	0	0	0
f6af71fd3d992a0435833a9f1c9af60c	k__Fungi	p__Ascomycota	c__Sordariomycetes	o__Sordariales	f__Lasiosphaeriaceae	g__Podospora	s__Podospora_longicollis	0	0	0	0	0	0	0	16	41	0	0	4
c3510e5771745ffa5a665a48baa8792d	k__Fungi	p__Basidiomycota	c__Tremellomycetes	o__Tremellales	f__unidentified	g__unidentified	s__unidentified	0	0	0	0	0	0	0	0	0	61	0	0
1dc731352fa6e6d830aa588e4db9e933	k__Fungi	p__Ascomycota	c__Dothideomycetes	o__Capnodiales	f__	g__	s__	0	0	0	0	0	0	0	0	0	0	61	0
6da8e3f0e5608e45008c4a5421d28dc1	k__Fungi	p__Ascomycota	c__Sordariomycetes	o__	f__	g__	s__	0	0	0	0	0	0	0	0	0	0	10	51
ebeaa9f37a339d750fc7b16f93cd12ce	k__Fungi	p__unidentified	c__unidentified	o__unidentified	f__unidentified	g__unidentified	s__unidentified	0	19	0	23	18	0	0	0	0	0	0	0
55db879f595fcde7f7c8f3cedda47353	k__Fungi	p__Kickxellomycota	c__Kickxellomycetes	o__Kickxellales	f__Kickxellaceae	g__Ramicandelaber	s__	0	0	34	0	0	26	0	0	0	0	0	0
b4e4bf35398a2fb952e9c868d6d1338d	k__Fungi	p__unidentified	c__unidentified	o__unidentified	f__unidentified	g__unidentified	s__unidentified	0	0	0	0	0	0	60	0	0	0	0	0
9a75c693f696132d133d5fe26ca9dcd0	k__Fungi	p__Ascomycota	c__Eurotiomycetes	o__Chaetothyriales	f__Herpotrichiellaceae	g__Cladophialophora	s__unidentified	0	0	0	0	0	0	27	27	0	0	0	6
ead515fc9a92d8b56a6a2f258f086583	k__Fungi	p__Ascomycota	c__Dothideomycetes	o__Capnodiales	f__Cladosporiaceae	g__Toxicocladosporium	s__	0	0	0	0	0	0	10	0	50	0	0	0
a2608c05e64b1d7b417d4530f7369582	k__Fungi	p__	c__	o__	f__	g__	s__	0	0	0	0	0	0	0	60	0	0	0	0
97ffb677d3351d8a5f5ff5656f7b3c09	k__Fungi	p__Ascomycota	c__Dothideomycetes	o__Pleosporales	f__unidentified	g__unidentified	s__unidentified	0	0	0	0	0	0	0	15	45	0	0	0
6bfd0f8847e47c244d7fdac6d0dab9da	k__Fungi	p__Ascomycota	c__Sordariomycetes	o__Hypocreales	f__Nectriaceae	g__Fusarium	s__Fusarium_solani	0	0	0	0	0	0	0	0	0	0	60	0
8254df0b0413c8283e6ade0437e4df28	k__Fungi	p__	c__	o__	f__	g__	s__	4	24	0	31	0	0	0	0	0	0	0	0
574d7376b464313113074e6c89a3e75b	k__Fungi	p__unidentified	c__unidentified	o__unidentified	f__unidentified	g__unidentified	s__unidentified	0	25	0	34	0	0	0	0	0	0	0	0
12b98c0c21c8a2335a653cf4fb3a2b97	k__Fungi	p__Ascomycota	c__Eurotiomycetes	o__Chaetothyriales	f__unidentified	g__unidentified	s__unidentified	0	0	59	0	0	0	0	0	0	0	0	0
f19e7b937ad763aac138a47fd071e309	k__Fungi	p__unidentified	c__unidentified	o__unidentified	f__unidentified	g__unidentified	s__unidentified	0	0	0	0	0	0	29	14	16	0	0	0
f38ef06b86cca23fe315d98f262bea18	k__Fungi	p__Basidiomycota	c__Agaricomycetes	o__Boletales	f__Suillaceae	g__Suillus	s__	0	0	0	0	0	0	17	13	0	5	24	0
fee6690c342eb45783ef7f705a5de4bd	k__Fungi	p__Ascomycota	c__	o__	f__	g__	s__	0	0	0	0	0	0	0	59	0	0	0	0
7dac32ee0b5e8b7adb0b2b0d18ea92c2	k__Fungi	p__	c__	o__	f__	g__	s__	0	0	0	0	0	0	0	59	0	0	0	0
a2742a9dd4c4a38fd7d46dd21dfb55a6	k__Fungi	p__Ascomycota	c__Leotiomycetes	o__Helotiales	f__Helotiales_fam_Incertae_sedis	g__Rhexocercosporidium	s__unidentified	0	43	0	15	0	0	0	0	0	0	0	0
bc37aff5e729f3fcd9e7168a37e2961a	k__Fungi	p__Basidiomycota	c__Agaricomycetes	o__Thelephorales	f__Thelephoraceae	g__	s__	0	0	38	0	0	20	0	0	0	0	0	0
302792d263913e7f6f3018e832a2c530	k__Fungi	p__unidentified	c__unidentified	o__unidentified	f__unidentified	g__unidentified	s__unidentified	0	0	0	0	0	0	55	0	0	0	3	0
67f2d9051995576d9d657351ca65fbfd	k__Fungi	p__Ascomycota	c__Eurotiomycetes	o__Chaetothyriales	f__	g__	s__	0	0	0	0	0	0	43	0	0	15	0	0
064f22c3ffbcec91c374b4a6f50e1cf4	k__Fungi	p__Ascomycota	c__Sordariomycetes	o__Sordariales	f__Sordariales_fam_Incertae_sedis	g__Conlarium	s__unidentified	0	0	0	0	0	0	41	17	0	0	0	0
56b725780f482c2cbf2229b2b605f222	k__Fungi	p__unidentified	c__unidentified	o__unidentified	f__unidentified	g__unidentified	s__unidentified	0	0	0	0	0	0	29	0	4	0	0	25
896c1ac9d88b5406f660eecacbb4e96b	k__Fungi	p__Basidiomycota	c__Agaricomycetes	o__	f__	g__	s__	0	0	0	0	0	0	0	58	0	0	0	0
6ccf3c6e9f4bbc1fa0834a5697ae883d	k__Fungi	p__Ascomycota	c__Leotiomycetes	o__Helotiales	f__	g__	s__	0	0	0	0	0	0	0	34	0	24	0	0
2eab877a950e96c84de74cb0bff28f07	k__Fungi	p__Ascomycota	c__	o__	f__	g__	s__	0	0	0	0	0	0	0	0	0	58	0	0
cdba7b0fd1732982abfd94b43e03864e	k__Fungi	p__unidentified	c__unidentified	o__unidentified	f__unidentified	g__unidentified	s__unidentified	0	0	0	0	0	0	0	0	0	0	0	58
9e4af4cd5f43389dbe0d26594d3465da	Unassigned	p__	c__	o__	f__	g__	s__	0	0	27	0	0	30	0	0	0	0	0	0
c3ab90fa10c68a0d63f616ba6b4bdcfc	k__Fungi	p__Basidiomycota	c__Agaricomycetes	o__Agaricales	f__Inocybaceae	g__Inocybe	s__unidentified	0	0	0	57	0	0	0	0	0	0	0	0
8ac09eff177919f6986a660f1853e6b7	k__Fungi	p__Mucoromycota	c__Umbelopsidomycetes	o__Umbelopsidales	f__Umbelopsidaceae	g__Umbelopsis	s__Umbelopsis_ramanniana	0	0	0	0	57	0	0	0	0	0	0	0
0f4f173c9634dce2e4f6bdf2a5a87b02	k__Fungi	p__unidentified	c__unidentified	o__unidentified	f__unidentified	g__unidentified	s__unidentified	0	0	0	0	0	0	57	0	0	0	0	0
2155ce20b87d111c03587b6811c46c9d	k__Fungi	p__Ascomycota	c__Eurotiomycetes	o__Eurotiales	f__Aspergillaceae	g__Penicillium	s__Penicillium_herquei	0	0	0	0	0	0	0	46	0	0	0	11
4dab0c4c10e1c9ab8c974990b547dde1	k__Fungi	p__Ascomycota	c__Sordariomycetes	o__Hypocreales	f__Bionectriaceae	g__Clonostachys	s__Clonostachys_rosea	0	0	0	0	0	0	0	0	0	57	0	0
192d0e88b5e7597f6aeb0670e0c12035	k__Fungi	p__Ascomycota	c__Eurotiomycetes	o__Eurotiales	f__Trichocomaceae	g__Talaromyces	s__	0	0	0	0	0	0	0	0	0	0	57	0
02105ebf8b6feb52fae60ff4d368f745	k__Fungi	p__Ascomycota	c__Pezizomycetes	o__Pezizales	f__Pezizaceae	g__Ruhlandiella	s__unidentified	0	56	0	0	0	0	0	0	0	0	0	0
5cede6c590a65bf61184e95855f1c96b	k__Fungi	p__Basidiomycota	c__Agaricomycetes	o__Agaricales	f__Cortinariaceae	g__Cortinarius	s__	0	23	0	33	0	0	0	0	0	0	0	0
ff08b479784584e52b6025580ff2ceb0	k__Fungi	p__Kickxellomycota	c__Kickxellomycetes	o__Kickxellales	f__Kickxellaceae	g__Ramicandelaber	s__	0	0	0	0	56	0	0	0	0	0	0	0
7108128e26148090358dd01ac65473a7	k__Fungi	p__unidentified	c__unidentified	o__unidentified	f__unidentified	g__unidentified	s__unidentified	0	0	0	0	0	0	56	0	0	0	0	0
ba3bd9ffcb3efe09dc78780678efb226	k__Fungi	p__unidentified	c__unidentified	o__unidentified	f__unidentified	g__unidentified	s__unidentified	0	0	0	0	0	0	56	0	0	0	0	0
e020e211d900f4ac90cf953a080c75cb	k__Fungi	p__	c__	o__	f__	g__	s__	0	0	0	0	0	0	31	25	0	0	0	0
005c14a5a77e26d72065016e735a46b1	k__Fungi	p__Basidiomycota	c__Agaricomycetes	o__Polyporales	f__Meruliaceae	g__Bjerkandera	s__unidentified	0	0	0	0	0	0	0	0	56	0	0	0
92d6cd75034bff73e969874db6b25619	k__Fungi	p__Ascomycota	c__Leotiomycetes	o__Thelebolales	f__Pseudeurotiaceae	g__Gymnostellatospora	s__Gymnostellatospora_japonica	31	0	0	0	0	24	0	0	0	0	0	0
3a64120489de3ca014a3fe1ccc39a9b5	k__Fungi	p__Basidiomycota	c__Agaricomycetes	o__Russulales	f__Russulaceae	g__Russula	s__unidentified	0	31	0	24	0	0	0	0	0	0	0	0
9daf6820ac233c9117d74580c0e83eb4	k__Fungi	p__unidentified	c__unidentified	o__unidentified	f__unidentified	g__unidentified	s__unidentified	0	0	0	0	32	23	0	0	0	0	0	0
8f9b7dbe79bef14f430147c8f827609b	k__Fungi	p__unidentified	c__unidentified	o__unidentified	f__unidentified	g__unidentified	s__unidentified	0	0	0	0	0	55	0	0	0	0	0	0
d4d69ca8dd46a2061935849889c5db9f	k__Fungi	p__unidentified	c__unidentified	o__unidentified	f__unidentified	g__unidentified	s__unidentified	0	0	0	0	0	0	55	0	0	0	0	0
0049763132afa0416d507530c52bdeff	k__Fungi	p__Ascomycota	c__Pezizomycetes	o__Pezizales	f__Pezizaceae	g__unidentified	s__unidentified	0	0	0	0	0	0	55	0	0	0	0	0
e31528324606c6cfda2002c886579d31	k__Fungi	p__	c__	o__	f__	g__	s__	0	0	0	0	0	0	55	0	0	0	0	0
a7ade64cfa097ef64f46290a4aa49041	k__Fungi	p__Ascomycota	c__Sordariomycetes	o__Sordariales	f__Sordariaceae	g__	s__	0	0	0	0	0	0	40	0	15	0	0	0
86bf0724b657fd5f83021ade2cfa0b1c	k__Fungi	p__Ascomycota	c__Sordariomycetes	o__Chaetosphaeriales	f__Chaetosphaeriaceae	g__Chloridium	s__unidentified	0	0	0	0	0	0	32	0	12	0	0	11
45e450a8cdbe62c633070e8480018a39	k__Fungi	p__unidentified	c__unidentified	o__unidentified	f__unidentified	g__unidentified	s__unidentified	0	0	0	0	0	0	0	55	0	0	0	0
b1c3c51f632f22f1a69defd5a4c3557c	k__Fungi	p__Ascomycota	c__Dothideomycetes	o__Pleosporales	f__Pleosporaceae	g__Stemphylium	s__Stemphylium_vesicarium	0	0	0	0	0	0	0	20	23	0	12	0
6f83e037b135f294f71ec9a7ed101f5d	k__Fungi	p__Ascomycota	c__Dothideomycetes	o__Pleosporales	f__Lophiostomataceae	g__Lophiostoma	s__unidentified	0	0	0	0	0	0	0	11	44	0	0	0
380dc53cc12db6ba7149f53d31af68da	k__Fungi	p__Ascomycota	c__	o__	f__	g__	s__	0	0	0	0	0	0	0	0	55	0	0	0
d9fe4325f07f443ae3a3faa767068325	k__Fungi	p__Basidiomycota	c__Agaricomycetes	o__Agaricales	f__Tricholomataceae	g__Mycena	s__	0	0	0	0	0	0	0	0	17	0	38	0
568f3c34496af8ac2f4aaec0e9f13266	k__Fungi	p__Ascomycota	c__Dothideomycetes	o__Pleosporales	f__Pleosporaceae	g__Curvularia	s__Curvularia_protuberata	0	0	0	0	0	0	0	0	0	17	38	0
eea625ff84a0322051c428d70043a364	k__Fungi	p__Basidiomycota	c__Agaricomycetes	o__Agaricales	f__Entolomataceae	g__Entoloma	s__Entoloma_cetratum	9	0	0	0	0	45	0	0	0	0	0	0
8b0da1827d00bbbd298c029e1c7bc58a	k__Fungi	p__Ascomycota	c__Leotiomycetes	o__Thelebolales	f__Pseudeurotiaceae	g__Gymnostellatospora	s__Gymnostellatospora_japonica	0	0	54	0	0	0	0	0	0	0	0	0
098a66c897869bc38ed3a68b2b20371b	k__Fungi	p__Basidiomycota	c__Agaricomycetes	o__Agaricales	f__Inocybaceae	g__Inocybe	s__unidentified	0	0	0	0	54	0	0	0	0	0	0	0
20570175ef36141e386750305b236d78	k__Fungi	p__unidentified	c__unidentified	o__unidentified	f__unidentified	g__unidentified	s__unidentified	0	0	0	0	0	54	0	0	0	0	0	0
506bc85ed611676f7a2121c8ae0ae95e	k__Fungi	p__GS19	c__unidentified	o__unidentified	f__unidentified	g__unidentified	s__unidentified	0	0	0	0	0	0	54	0	0	0	0	0
c1c832efa91bc6690de49985c3a8d6d1	k__Fungi	p__Glomeromycota	c__	o__	f__	g__	s__	0	0	0	0	0	0	12	0	33	0	0	9
18ea7531e1470ef2c8331fadd7968f8d	k__Fungi	p__Basidiomycota	c__Tremellomycetes	o__Tremellales	f__Tremellaceae	g__Cryptococcus	s__Cryptococcus_frias	0	0	0	0	0	0	0	54	0	0	0	0
30a55aaf34918fb056dc9a2abc6dd62c	k__Fungi	p__Ascomycota	c__Sordariomycetes	o__Hypocreales	f__Cordycipitaceae	g__Lecanicillium	s__	0	0	0	0	0	0	0	54	0	0	0	0
c7ca531b8839b0135a5f508eb10d28b2	k__Fungi	p__Ascomycota	c__Dothideomycetes	o__Pleosporales	f__Periconiaceae	g__Periconia	s__unidentified	0	0	0	0	0	0	0	0	0	18	29	7
204883755ab5127cfb49a002279ebfbe	k__Fungi	p__unidentified	c__unidentified	o__unidentified	f__unidentified	g__unidentified	s__unidentified	0	17	0	29	7	0	0	0	0	0	0	0
47a25c25df8be5481943f9c9f87b3f26	k__Fungi	p__Ascomycota	c__Leotiomycetes	o__	f__	g__	s__	0	0	53	0	0	0	0	0	0	0	0	0
78edcf2df1818f09a3e0cee07bd28bfa	k__Fungi	p__unidentified	c__unidentified	o__unidentified	f__unidentified	g__unidentified	s__unidentified	0	0	0	0	53	0	0	0	0	0	0	0
83211ab37d1bf52a6f2453155730b853	k__Fungi	p__Ascomycota	c__Leotiomycetes	o__Helotiales	f__unidentified	g__unidentified	s__unidentified	0	0	0	0	53	0	0	0	0	0	0	0
15ac5ffbec8827bba9ff209268aeb80b	k__Fungi	p__Ascomycota	c__Leotiomycetes	o__Helotiales	f__Helotiales_fam_Incertae_sedis	g__Cadophora	s__Cadophora_finlandica	0	0	0	0	0	53	0	0	0	0	0	0
c2c331491a6c0e3f81591872e6c5c250	k__Fungi	p__Ascomycota	c__Sordariomycetes	o__Glomerellales	f__Plectosphaerellaceae	g__Verticillium	s__Verticillium_leptobactrum	0	0	0	0	0	53	0	0	0	0	0	0
712691da55774e87b5b9ce627de9ad92	k__Fungi	p__unidentified	c__unidentified	o__unidentified	f__unidentified	g__unidentified	s__unidentified	0	0	0	0	0	53	0	0	0	0	0	0
f83b588b6d9c334eb72e359a6d382e52	k__Fungi	p__Ascomycota	c__	o__	f__	g__	s__	0	0	0	0	0	0	53	0	0	0	0	0
eaf13078919b71ec23518bbfc7d70ffc	k__Fungi	p__Basidiomycota	c__Agaricomycetes	o__Agaricales	f__Clavariaceae	g__Clavaria	s__unidentified	0	0	0	0	0	0	53	0	0	0	0	0
6473a76fe22a28e4b087864f6e091ef4	k__Fungi	p__Ascomycota	c__Sordariomycetes	o__Hypocreales	f__Cordycipitaceae	g__Cordyceps	s__Cordyceps_bassiana	0	0	0	0	0	0	28	9	12	0	4	0
6618a2a6a9277d180bc6725e35ec14eb	k__Fungi	p__Glomeromycota	c__Glomeromycetes	o__Glomerales	f__Glomeraceae	g__unidentified	s__unidentified	0	0	0	0	0	0	15	31	0	7	0	0
653bc1ea64acf02467aeefb384d1416a	k__Fungi	p__Ascomycota	c__Eurotiomycetes	o__Chaetothyriales	f__unidentified	g__unidentified	s__unidentified	0	0	0	0	0	0	0	0	0	0	0	53
f42c708b931bdf16dbbaec637092000b	k__Fungi	p__Ascomycota	c__	o__	f__	g__	s__	0	0	0	0	0	0	0	0	0	0	0	53
cd21e8b3a985979f30cf042909165b15	k__Fungi	p__Ascomycota	c__Sordariomycetes	o__Hypocreales	f__Clavicipitaceae	g__	s__	20	0	32	0	0	0	0	0	0	0	0	0
40e9365380b306d9345e0e63fce7bad5	k__Fungi	p__Ascomycota	c__Leotiomycetes	o__Thelebolales	f__Pseudeurotiaceae	g__Pseudeurotium	s__unidentified	0	23	9	20	0	0	0	0	0	0	0	0
fd8b4a0fb25c913eccfac203416e4acd	k__Fungi	p__Basidiomycota	c__Microbotryomycetes	o__Microbotryomycetes_ord_Incertae_sedis	f__Chrysozymaceae	g__Udeniozyma	s__Udeniozyma_ferulica	0	0	52	0	0	0	0	0	0	0	0	0
3c9e2d2273de898a0a44fdd19b83bce6	k__Fungi	p__Mortierellomycota	c__Mortierellomycetes	o__Mortierellales	f__Mortierellaceae	g__Mortierella	s__Mortierella_parvispora	0	0	0	0	0	52	0	0	0	0	0	0
f2dd18d2bf216ee1277ca7e3400b6b47	k__Fungi	p__unidentified	c__unidentified	o__unidentified	f__unidentified	g__unidentified	s__unidentified	0	0	0	0	0	0	52	0	0	0	0	0
c1c4b102986fe86c1ed77542a817d3bb	k__Fungi	p__Chytridiomycota	c__Rhizophlyctidomycetes	o__Rhizophlyctidales	f__Sonoraphlyctidaceae	g__Sonoraphlyctis	s__Sonoraphlyctis_ranzonii	0	0	0	0	0	0	52	0	0	0	0	0
34addb2bc4b930ffa2a25ee0ccfafe08	k__Fungi	p__Ascomycota	c__Leotiomycetes	o__Helotiales	f__Hyaloscyphaceae	g__Microscypha	s__unidentified	0	0	0	0	0	0	52	0	0	0	0	0
85b5f9901daa757f17136a021dce992e	k__Fungi	p__unidentified	c__unidentified	o__unidentified	f__unidentified	g__unidentified	s__unidentified	0	0	0	0	0	0	52	0	0	0	0	0
ab03d95b48d434b74560738a687cc32a	k__Fungi	p__Glomeromycota	c__Archaeosporomycetes	o__Archaeosporales	f__unidentified	g__unidentified	s__unidentified	0	0	0	0	0	0	0	0	52	0	0	0
b9d90f9d1e02dcc6dc7094457dbf0202	k__Fungi	p__Basidiomycota	c__Microbotryomycetes	o__Sporidiobolales	f__unidentified	g__unidentified	s__unidentified	0	0	0	25	26	0	0	0	0	0	0	0
e9ecefb7c7fe6c5a93267addc2a94580	k__Fungi	p__	c__	o__	f__	g__	s__	0	0	0	0	51	0	0	0	0	0	0	0
ee067f2ad29e3e6388d4bfae20a7cab8	k__Fungi	p__Ascomycota	c__Leotiomycetes	o__Helotiales	f__Helotiales_fam_Incertae_sedis	g__Cadophora	s__unidentified	0	0	0	0	51	0	0	0	0	0	0	0
421dfcfeaf007ada0a0385a722bde1c2	k__Fungi	p__Basidiomycota	c__Agaricomycetes	o__Russulales	f__Russulaceae	g__Russula	s__unidentified	0	0	0	0	51	0	0	0	0	0	0	0
227b56e5302d6b58a46057bc57c06815	k__Fungi	p__Ascomycota	c__Leotiomycetes	o__Helotiales	f__Myxotrichaceae	g__Oidiodendron	s__	0	0	0	0	0	51	0	0	0	0	0	0
2df02498ecc3a3f21bea28200894a85e	k__Fungi	p__Ascomycota	c__Dothideomycetes	o__Pleosporales	f__unidentified	g__unidentified	s__unidentified	0	0	0	0	0	0	51	0	0	0	0	0
590120f3936b065cbb460d710a7ba617	k__Fungi	p__unidentified	c__unidentified	o__unidentified	f__unidentified	g__unidentified	s__unidentified	0	0	0	0	0	0	35	0	16	0	0	0
5b66aac6ad484c2a3a24f1e77e442413	k__Fungi	p__Basidiomycota	c__Agaricomycetes	o__Cantharellales	f__Clavulinaceae	g__Clavulina	s__unidentified	0	0	0	0	0	0	28	23	0	0	0	0
2710dd795566a4270e127381e46989d2	k__Fungi	p__unidentified	c__unidentified	o__unidentified	f__unidentified	g__unidentified	s__unidentified	0	0	0	0	0	0	28	0	0	0	0	23
9bd10f783ac667f4d08b0cd141f2dca7	k__Fungi	p__Monoblepharomycota	c__Monoblepharidomycetes	o__Monoblepharidales	f__	g__	s__	0	0	0	0	0	0	0	51	0	0	0	0
1d995d9890a5807e982d6db8d4903318	k__Fungi	p__Ascomycota	c__Sordariomycetes	o__	f__	g__	s__	0	0	0	0	0	0	0	42	0	0	9	0
4b544cf5431f91abeedf9caf7609fbfc	k__Fungi	p__Glomeromycota	c__Glomeromycetes	o__Glomerales	f__Glomeraceae	g__unidentified	s__unidentified	0	0	0	0	0	0	0	0	51	0	0	0
1501068bcda88208e502bfc100fcf149	k__Fungi	p__Ascomycota	c__Dothideomycetes	o__Venturiales	f__Sympoventuriaceae	g__Scolecobasidium	s__Scolecobasidium_constrictum	0	0	0	0	0	0	0	0	15	0	36	0
e676e1af14242d7f3a8c54feeaf6a7a6	k__Fungi	p__Ascomycota	c__Leotiomycetes	o__Helotiales	f__Helotiaceae	g__Tetracladium	s__Tetracladium_marchalianum	7	0	0	0	0	43	0	0	0	0	0	0
e216a0ff17c68bdae571e0875f3d0434	k__Fungi	p__Ascomycota	c__Sordariomycetes	o__unidentified	f__unidentified	g__unidentified	s__unidentified	0	0	50	0	0	0	0	0	0	0	0	0
0d41b6d80a525d592129e8f43dc74ac6	k__Fungi	p__Ascomycota	c__Leotiomycetes	o__	f__	g__	s__	0	0	50	0	0	0	0	0	0	0	0	0
b4b187c73796e3968beaf291eb1b8c6f	k__Fungi	p__Basidiomycota	c__Agaricomycetes	o__Agaricales	f__Inocybaceae	g__Inocybe	s__unidentified	0	0	34	0	0	16	0	0	0	0	0	0
4643282ceffe42750a68813f26d9d365	k__Fungi	p__Ascomycota	c__Leotiomycetes	o__	f__	g__	s__	0	0	0	0	0	50	0	0	0	0	0	0
fa37ce0845bda995876c60066dd01746	k__Fungi	p__Basidiomycota	c__Microbotryomycetes	o__Sporidiobolales	f__Sporidiobolaceae	g__Rhodotorula	s__Rhodotorula_araucariae	0	0	0	0	0	0	50	0	0	0	0	0
979ebe1c5d049e26c0a11ed803f02a73	k__Fungi	p__Ascomycota	c__	o__	f__	g__	s__	0	0	0	0	0	0	50	0	0	0	0	0
65e540f9f9dc5a76ded146a0c25ec6be	k__Fungi	p__unidentified	c__unidentified	o__unidentified	f__unidentified	g__unidentified	s__unidentified	0	0	0	0	0	0	50	0	0	0	0	0
eaf46a21bffdbfeed470ffe4799b6e1d	k__Fungi	p__Ascomycota	c__	o__	f__	g__	s__	0	0	0	0	0	0	0	50	0	0	0	0
2681bb558f5f226e13e093deaf9e245a	k__Fungi	p__unidentified	c__unidentified	o__unidentified	f__unidentified	g__unidentified	s__unidentified	0	0	0	0	0	0	0	0	0	0	0	50
4f73c34e1c1396d975c224137223718a	k__Fungi	p__unidentified	c__unidentified	o__unidentified	f__unidentified	g__unidentified	s__unidentified	0	49	0	0	0	0	0	0	0	0	0	0
92c4197cb13a03c0f75e84acc886899d	k__Fungi	p__unidentified	c__unidentified	o__unidentified	f__unidentified	g__unidentified	s__unidentified	0	43	0	6	0	0	0	0	0	0	0	0
4668b001af4ab055c059a94898a5a719	k__Fungi	p__	c__	o__	f__	g__	s__	0	21	0	28	0	0	0	0	0	0	0	0
31fb5d2cafc745db1beb6f232b852abb	k__Fungi	p__Ascomycota	c__Leotiomycetes	o__Thelebolales	f__Pseudeurotiaceae	g__Gymnostellatospora	s__Gymnostellatospora_japonica	0	0	49	0	0	0	0	0	0	0	0	0
34b6c044ccd4c3468837c796742c3310	k__Fungi	p__unidentified	c__unidentified	o__unidentified	f__unidentified	g__unidentified	s__unidentified	0	0	0	0	0	0	49	0	0	0	0	0
42839eb3574600083d4c2f4354ca180c	k__Fungi	p__Ascomycota	c__	o__	f__	g__	s__	0	0	0	0	0	0	49	0	0	0	0	0
d0f6fd98a251a0d007fede6b3929cad5	k__Fungi	p__Glomeromycota	c__Glomeromycetes	o__Glomerales	f__Glomeraceae	g__unidentified	s__unidentified	0	0	0	0	0	0	0	46	0	0	3	0
8130159bf108786d2ea98ad34f2c2a62	k__Fungi	p__unidentified	c__unidentified	o__unidentified	f__unidentified	g__unidentified	s__unidentified	0	0	0	0	0	0	0	0	49	0	0	0
e742ce0cdaeac604864edd55db57e695	k__Fungi	p__unidentified	c__unidentified	o__unidentified	f__unidentified	g__unidentified	s__unidentified	0	19	9	5	7	8	0	0	0	0	0	0
69e92d35c714941b225f199025aba8e9	k__Fungi	p__Basidiomycota	c__Microbotryomycetes	o__Leucosporidiales	f__unidentified	g__unidentified	s__unidentified	0	0	17	0	31	0	0	0	0	0	0	0
87d60e0e7c94dcfdfb44796cfaef0b2b	k__Fungi	p__unidentified	c__unidentified	o__unidentified	f__unidentified	g__unidentified	s__unidentified	0	0	0	8	0	40	0	0	0	0	0	0
15b3641846a2a6e6c05b80399ffeea4d	k__Fungi	p__unidentified	c__unidentified	o__unidentified	f__unidentified	g__unidentified	s__unidentified	0	0	0	0	48	0	0	0	0	0	0	0
91eeddbc28ec06f3ff0fbef70af0079b	k__Fungi	p__Ascomycota	c__Sordariomycetes	o__	f__	g__	s__	0	0	0	0	48	0	0	0	0	0	0	0
2f10a682fc7d1e3c79e4903ad2d1ae73	k__Fungi	p__Ascomycota	c__Sordariomycetes	o__	f__	g__	s__	0	0	0	0	0	48	0	0	0	0	0	0
b68f20884415b54f54709930847afade	k__Fungi	p__	c__	o__	f__	g__	s__	0	0	0	0	0	0	48	0	0	0	0	0
125cc40f4de2b460c4b4ca42de7f3f50	k__Fungi	p__Ascomycota	c__	o__	f__	g__	s__	0	0	0	0	0	0	41	0	7	0	0	0
db1c37c424906ee2874ca43074435d2b	k__Fungi	p__Ascomycota	c__	o__	f__	g__	s__	0	0	0	0	0	0	35	0	0	0	0	13
40617c60412ad212823dd17bab32485f	k__Fungi	p__	c__	o__	f__	g__	s__	0	0	0	0	0	0	29	0	0	0	19	0
968a0a31afcb6ea44b8b2a5f43c16ac1	k__Fungi	p__Basidiomycota	c__Agaricomycetes	o__Agaricales	f__Clavariaceae	g__Clavaria	s__unidentified	0	0	0	0	0	0	25	23	0	0	0	0
c08f96854b3112b97e3fe247f3f6db8c	k__Fungi	p__unidentified	c__unidentified	o__unidentified	f__unidentified	g__unidentified	s__unidentified	0	0	0	0	0	0	18	0	30	0	0	0
2980cd3c4135dfcca959e068751312ef	k__Fungi	p__unidentified	c__unidentified	o__unidentified	f__unidentified	g__unidentified	s__unidentified	0	0	0	0	0	0	0	25	23	0	0	0
aec4a1d79c6b6395fb387b6390fbdc7f	k__Fungi	p__Ascomycota	c__Eurotiomycetes	o__Chaetothyriales	f__unidentified	g__unidentified	s__unidentified	0	0	0	0	0	0	0	0	0	48	0	0
31ee51a0575314df6624d0d0861a374c	k__Fungi	p__Ascomycota	c__Leotiomycetes	o__Helotiales	f__	g__	s__	0	0	0	0	0	0	0	0	0	0	48	0
04afce0f14bfa385579ce7d4c66cc824	k__Chromista	p__unidentified	c__unidentified	o__unidentified	f__unidentified	g__unidentified	s__unidentified	20	6	0	21	0	0	0	0	0	0	0	0
041963dc0adf76bb94c811b634ccf105	k__Fungi	p__unidentified	c__unidentified	o__unidentified	f__unidentified	g__unidentified	s__unidentified	0	47	0	0	0	0	0	0	0	0	0	0
86690fafac6785eb45c0fe53235b1101	k__Chromista	p__unidentified	c__unidentified	o__unidentified	f__unidentified	g__unidentified	s__unidentified	0	30	0	17	0	0	0	0	0	0	0	0
b8e7bad274a3fb6b81eca21de020c5a5	k__Fungi	p__Mortierellomycota	c__Mortierellomycetes	o__Mortierellales	f__Mortierellaceae	g__Mortierella	s__unidentified	0	28	0	0	15	4	0	0	0	0	0	0
660f41eb2ec882dc2dc4f5205e699434	k__Fungi	p__	c__	o__	f__	g__	s__	0	24	0	23	0	0	0	0	0	0	0	0
2ed6104e962c11abade57b06119365fe	k__Fungi	p__Ascomycota	c__Eurotiomycetes	o__Chaetothyriales	f__unidentified	g__unidentified	s__unidentified	0	20	0	0	27	0	0	0	0	0	0	0
b5aa8c6fc261d87783fb323dbc753056	k__Fungi	p__unidentified	c__unidentified	o__unidentified	f__unidentified	g__unidentified	s__unidentified	0	7	19	14	7	0	0	0	0	0	0	0
ecac5689ead5246dd3b03a72f7c0bca9	k__Fungi	p__Basidiomycota	c__Agaricomycetes	o__Agaricales	f__Inocybaceae	g__Inocybe	s__unidentified	0	0	47	0	0	0	0	0	0	0	0	0
7ba9cedd90d18b3d947ae91bd5d84ce7	k__Fungi	p__Ascomycota	c__Leotiomycetes	o__Thelebolales	f__Pseudeurotiaceae	g__Geomyces	s__Geomyces_auratus	0	0	17	0	21	9	0	0	0	0	0	0
2ff08f0644ba38a0bb24fa894263ea2e	k__Fungi	p__unidentified	c__unidentified	o__unidentified	f__unidentified	g__unidentified	s__unidentified	0	0	0	47	0	0	0	0	0	0	0	0
7e9dc21605e9d66d2ddb52c9680584dd	k__Fungi	p__Basidiomycota	c__Agaricomycetes	o__Agaricales	f__	g__	s__	0	0	0	0	47	0	0	0	0	0	0	0
93983adc5e1847e145208d5a7826f68b	k__Fungi	p__	c__	o__	f__	g__	s__	0	0	0	0	0	47	0	0	0	0	0	0
5590621e83eedbe646c27b05f6420730	k__Fungi	p__Basidiomycota	c__Agaricomycetes	o__Agaricales	f__Cortinariaceae	g__Cortinarius	s__	0	0	0	0	0	47	0	0	0	0	0	0
d08c1be0efe1ab42e02a5f6489ed00df	k__Fungi	p__Basidiomycota	c__Tremellomycetes	o__Filobasidiales	f__Filobasidiaceae	g__Filobasidium	s__Filobasidium_wieringae	0	0	0	0	0	0	47	0	0	0	0	0
bab50e97047c62804dd8dfc59bb53529	Unassigned	p__	c__	o__	f__	g__	s__	0	0	0	0	0	0	37	0	10	0	0	0
0afae1e7fdb518c56f93cd4b39423c19	k__Fungi	p__unidentified	c__unidentified	o__unidentified	f__unidentified	g__unidentified	s__unidentified	0	0	0	0	0	0	28	19	0	0	0	0
0031235f27eb479097bb98f876506cba	k__Fungi	p__Basidiomycota	c__Agaricomycetes	o__Agaricales	f__Clavariaceae	g__Clavaria	s__unidentified	0	0	0	0	0	0	0	47	0	0	0	0
43751e2c7f7ec235e3464d338dc4af77	k__Fungi	p__Basidiomycota	c__Agaricomycetes	o__Trechisporales	f__	g__	s__	0	0	0	0	0	0	0	0	25	0	0	22
d6849ffcd3f6e06bdf46d62605878b81	k__Fungi	p__Ascomycota	c__Dothideomycetes	o__Venturiales	f__Sympoventuriaceae	g__Scolecobasidium	s__Scolecobasidium_constrictum	0	0	0	0	0	0	0	0	0	25	0	22
77c40af93019e1d7d29fffaaf5f963e6	k__Fungi	p__unidentified	c__unidentified	o__unidentified	f__unidentified	g__unidentified	s__unidentified	46	0	0	0	0	0	0	0	0	0	0	0
d60a24f6a0558cb130e3266374f0b45b	k__Fungi	p__Basidiomycota	c__Agaricomycetes	o__Russulales	f__Russulaceae	g__Cystangium	s__Cystangium_nothofagi	0	46	0	0	0	0	0	0	0	0	0	0
fd50a16e5df3a6105cafb93f73ef257c	k__Fungi	p__unidentified	c__unidentified	o__unidentified	f__unidentified	g__unidentified	s__unidentified	0	11	0	22	13	0	0	0	0	0	0	0
2e0c1476f4f569f576f123f1fbb24a23	k__Fungi	p__Ascomycota	c__Eurotiomycetes	o__Chaetothyriales	f__Herpotrichiellaceae	g__Cladophialophora	s__unidentified	0	0	29	17	0	0	0	0	0	0	0	0
05288899d15c62cdbc6b7bff65a8c184	k__Fungi	p__Basidiomycota	c__Agaricomycetes	o__Agaricales	f__Cortinariaceae	g__Cortinarius	s__	0	0	0	0	0	46	0	0	0	0	0	0
eb41637dfcd8fd8c865d4088e02bb858	k__Fungi	p__Ascomycota	c__Leotiomycetes	o__Helotiales	f__Helotiales_fam_Incertae_sedis	g__Leptodontidium	s__Leptodontidium_trabinellum	0	0	0	0	0	46	0	0	0	0	0	0
3fee0331d098e842dbbad4933b0effd9	k__Fungi	p__	c__	o__	f__	g__	s__	0	0	0	0	0	0	46	0	0	0	0	0
d6e81b0c7feb8fbfc9c90a94fc18098a	k__Fungi	p__Basidiomycota	c__Agaricomycetes	o__Hymenochaetales	f__Schizoporaceae	g__Hyphodontia	s__Hyphodontia_radula	0	0	0	0	0	0	46	0	0	0	0	0
9a2c734e7b876b3a154a849cfd2ce999	k__Fungi	p__	c__	o__	f__	g__	s__	0	0	0	0	0	0	46	0	0	0	0	0
72e544d7cef107ac27dccaac55dfd506	k__Fungi	p__Ascomycota	c__Eurotiomycetes	o__Chaetothyriales	f__Herpotrichiellaceae	g__unidentified	s__unidentified	0	0	0	0	0	0	46	0	0	0	0	0
dbc5bca00b50192244f261651471bf11	k__Fungi	p__	c__	o__	f__	g__	s__	0	0	0	0	0	0	0	46	0	0	0	0
88eb2e9dc87e15664d27c0daae60f7f9	k__Fungi	p__unidentified	c__unidentified	o__unidentified	f__unidentified	g__unidentified	s__unidentified	0	0	0	0	0	0	0	0	46	0	0	0
fdf0bd1711d7e3b35e1f9fcee7c02312	k__Fungi	p__Glomeromycota	c__Archaeosporomycetes	o__Archaeosporales	f__unidentified	g__unidentified	s__unidentified	0	0	0	0	0	0	0	0	35	11	0	0
fe77b8815d768e9434d53ef3a6ac5207	k__Fungi	p__Basidiomycota	c__Agaricomycetes	o__Thelephorales	f__Thelephoraceae	g__	s__	41	0	0	0	0	0	4	0	0	0	0	0
ce9783893c3a421479451274e1021f92	k__Fungi	p__Kickxellomycota	c__Kickxellomycetes	o__Kickxellales	f__Kickxellaceae	g__Ramicandelaber	s__	0	0	31	0	14	0	0	0	0	0	0	0
ed8bce67d33c4388cf4be472f12f4074	k__Fungi	p__	c__	o__	f__	g__	s__	0	0	0	0	45	0	0	0	0	0	0	0
83098485f96df59f6356d8e85c1e67d3	k__Fungi	p__Ascomycota	c__	o__	f__	g__	s__	0	0	0	0	0	0	45	0	0	0	0	0
1b0790bfc8a2f41647fbba1451ace79c	k__Fungi	p__Basidiomycota	c__Tremellomycetes	o__Tremellales	f__Tremellaceae	g__Cryptococcus	s__unidentified	0	0	0	0	0	0	45	0	0	0	0	0
93881478de35a86432f4b12f7cbd77f4	k__Fungi	p__Glomeromycota	c__Glomeromycetes	o__Glomerales	f__Glomeraceae	g__unidentified	s__unidentified	0	0	0	0	0	0	45	0	0	0	0	0
2c8dc41fb01bdffc52333bba9f9388cf	k__Fungi	p__Ascomycota	c__Eurotiomycetes	o__Chaetothyriales	f__unidentified	g__unidentified	s__unidentified	0	0	0	0	0	0	45	0	0	0	0	0
5d6fd3c75c132e82800794659e77dafd	k__Fungi	p__unidentified	c__unidentified	o__unidentified	f__unidentified	g__unidentified	s__unidentified	0	0	0	0	0	0	18	0	27	0	0	0
5fd8f82a6f30a02858cbf6d05602b3cf	k__Fungi	p__	c__	o__	f__	g__	s__	0	44	0	0	0	0	0	0	0	0	0	0
252e916ad30a1394a1ba7df2c3b01387	k__Fungi	p__GS19	c__unidentified	o__unidentified	f__unidentified	g__unidentified	s__unidentified	0	0	0	0	0	0	44	0	0	0	0	0
3eec443261e41ce886e739198289be36	k__Fungi	p__Ascomycota	c__Dothideomycetes	o__	f__	g__	s__	0	0	0	0	0	0	21	12	11	0	0	0
43e5006291c2c676847bb87a45508b8d	k__Fungi	p__Basidiomycota	c__Agaricomycetes	o__	f__	g__	s__	0	0	0	0	0	0	0	44	0	0	0	0
c1b597acdf7d1fa35021c2b0925b01e2	k__Fungi	p__Basidiomycota	c__	o__	f__	g__	s__	0	0	0	0	0	0	0	28	16	0	0	0
7cd7e060619ecb56708c0c6d18cf0169	k__Fungi	p__unidentified	c__unidentified	o__unidentified	f__unidentified	g__unidentified	s__unidentified	0	0	0	0	0	0	0	18	0	26	0	0
b69969e1f1f3723361d66f5452575453	k__Fungi	p__	c__	o__	f__	g__	s__	0	0	0	0	0	0	0	0	44	0	0	0
8c5bba505dc92c7b6f98bd7648fcb7b6	k__Fungi	p__unidentified	c__unidentified	o__unidentified	f__unidentified	g__unidentified	s__unidentified	0	0	0	0	0	0	0	0	44	0	0	0
0df89eb45ec3ffee1cb8fe8ee71c6459	k__Fungi	p__Ascomycota	c__Dothideomycetes	o__Pleosporales	f__Didymellaceae	g__	s__	0	0	0	0	0	0	0	0	38	6	0	0
2cb99b0af48473aa4cbf156b40bc41df	k__Fungi	p__	c__	o__	f__	g__	s__	4	0	22	9	0	8	0	0	0	0	0	0
3afc10f9d105ccea780e0e22c82133ba	k__Fungi	p__Basidiomycota	c__Agaricomycetes	o__Boletales	f__Melanogastraceae	g__Melanogaster	s__unidentified	0	14	0	29	0	0	0	0	0	0	0	0
a7f15b32d784988f685a625af36bd7eb	k__Fungi	p__Ascomycota	c__Eurotiomycetes	o__Chaetothyriales	f__unidentified	g__unidentified	s__unidentified	0	0	0	8	23	12	0	0	0	0	0	0
9a9a759698435fda744a36d211b69e8b	k__Fungi	p__Ascomycota	c__Leotiomycetes	o__	f__	g__	s__	0	0	0	0	43	0	0	0	0	0	0	0
6f3d89df8193ab6be49f40370efb3c80	k__Fungi	p__unidentified	c__unidentified	o__unidentified	f__unidentified	g__unidentified	s__unidentified	0	0	0	0	43	0	0	0	0	0	0	0
a1046c557ed15c8127ae716abe81a4d5	k__Fungi	p__unidentified	c__unidentified	o__unidentified	f__unidentified	g__unidentified	s__unidentified	0	0	0	0	37	6	0	0	0	0	0	0
9571d2b4ec97c3bab5cbfa6470a4c793	k__Fungi	p__Ascomycota	c__Leotiomycetes	o__Helotiales	f__	g__	s__	0	0	0	0	31	12	0	0	0	0	0	0
6ced9806d17eb14345a275925807ff47	k__Fungi	p__unidentified	c__unidentified	o__unidentified	f__unidentified	g__unidentified	s__unidentified	0	0	0	0	0	43	0	0	0	0	0	0
c3f486aefe448c9a882abf4ec85655d4	k__Fungi	p__unidentified	c__unidentified	o__unidentified	f__unidentified	g__unidentified	s__unidentified	0	0	0	0	0	43	0	0	0	0	0	0
3d1394e5eb203542586b55c70c56f048	k__Fungi	p__Ascomycota	c__Sordariomycetes	o__Xylariales	f__Xylariaceae	g__unidentified	s__unidentified	0	0	0	0	0	0	43	0	0	0	0	0
b1066958320177db9f449880a905f612	k__Fungi	p__Ascomycota	c__Dothideomycetes	o__Capnodiales	f__Teratosphaeriaceae	g__	s__	0	0	0	0	0	0	9	0	13	21	0	0
67590eeda0d44a5d4167d4adc9d6f8fb	k__Fungi	p__unidentified	c__unidentified	o__unidentified	f__unidentified	g__unidentified	s__unidentified	0	0	0	0	0	0	0	43	0	0	0	0
8916d10e2ffffbff31adcbb5ae345f01	k__Fungi	p__Ascomycota	c__Eurotiomycetes	o__Chaetothyriales	f__unidentified	g__unidentified	s__unidentified	0	0	0	0	0	0	0	43	0	0	0	0
dcf8f46e8c66e6f781dba2ce2e29b8f3	k__Fungi	p__Basidiomycota	c__Agaricomycetes	o__Trechisporales	f__Hydnodontaceae	g__Trechispora	s__unidentified	0	0	0	0	0	0	0	43	0	0	0	0
f2bb3f8293d017c83f30c98edb15f1ad	k__Fungi	p__Ascomycota	c__	o__	f__	g__	s__	0	0	0	0	0	0	0	43	0	0	0	0
a30402d467749b3fc2850503aaa80de3	k__Fungi	p__Ascomycota	c__Sordariomycetes	o__	f__	g__	s__	0	0	0	0	0	0	0	0	43	0	0	0
ade0c72ce11852f27cb23c56f1042447	k__Fungi	p__Glomeromycota	c__Glomeromycetes	o__Glomerales	f__Glomeraceae	g__unidentified	s__unidentified	0	0	0	0	0	0	0	0	43	0	0	0
a16b65010833cf76e070f41db84d92f2	k__Fungi	p__Ascomycota	c__Eurotiomycetes	o__Chaetothyriales	f__unidentified	g__unidentified	s__unidentified	0	0	0	0	0	0	0	0	18	0	0	25
daa6ee20bc42643574e2d5bc4380910f	k__Fungi	p__Ascomycota	c__Dothideomycetes	o__Pleosporales	f__unidentified	g__unidentified	s__unidentified	0	0	0	0	0	0	0	0	11	0	0	32
50e1e1bb8b2953704d6a25921faf5e4a	k__Fungi	p__Ascomycota	c__Dothideomycetes	o__Capnodiales	f__	g__	s__	0	0	0	0	0	0	0	0	0	0	43	0
531938272a6c414c3c317d3cb7716592	k__Fungi	p__Chytridiomycota	c__Spizellomycetes	o__Spizellomycetales	f__Spizellomycetaceae	g__Spizellomyces	s__Spizellomyces_dolichospermus	0	0	0	0	0	0	0	0	0	0	0	43
408e0976d560cfe00ac5e713aef14090	k__Fungi	p__Ascomycota	c__Leotiomycetes	o__Helotiales	f__Hyaloscyphaceae	g__Gyoerffyella	s__	0	0	42	0	0	0	0	0	0	0	0	0
c286233439fe07b1887a3fb03038a3ff	k__Fungi	p__	c__	o__	f__	g__	s__	0	0	0	0	42	0	0	0	0	0	0	0
7321ba92f5dab9598d7d675d16885aa1	k__Fungi	p__Basidiomycota	c__Agaricomycetes	o__Agaricales	f__Cortinariaceae	g__	s__	0	0	0	0	0	42	0	0	0	0	0	0
f25e5b0335201d21cfd4c0d879a2a364	k__Fungi	p__unidentified	c__unidentified	o__unidentified	f__unidentified	g__unidentified	s__unidentified	0	0	0	0	0	0	42	0	0	0	0	0
61facfab30f2d0a8670e8f36d7e98461	k__Fungi	p__Mortierellomycota	c__Mortierellomycetes	o__Mortierellales	f__Mortierellaceae	g__Mortierella	s__unidentified	0	0	0	0	0	0	0	0	42	0	0	0
7fba88bc183c4d70f8162231dc77ecbe	k__Fungi	p__Ascomycota	c__	o__	f__	g__	s__	0	0	0	0	0	0	0	0	42	0	0	0
6ef2f5603dc27a415dd5d4d0008b1682	k__Fungi	p__unidentified	c__unidentified	o__unidentified	f__unidentified	g__unidentified	s__unidentified	0	0	0	0	0	0	0	0	32	10	0	0
3b841227657b35f377a73f862f4b7c5e	k__Fungi	p__Ascomycota	c__	o__	f__	g__	s__	0	0	0	0	0	0	0	0	23	0	0	19
58c15bd16698b6c3b0e162ef3bde2202	k__Fungi	p__	c__	o__	f__	g__	s__	0	20	0	21	0	0	0	0	0	0	0	0
3d9c0642459af04befab55e35b9633cb	k__Fungi	p__unidentified	c__unidentified	o__unidentified	f__unidentified	g__unidentified	s__unidentified	0	18	0	0	23	0	0	0	0	0	0	0
a296f7c84d7d2d8b3933777906054104	k__Fungi	p__Basidiomycota	c__Cystobasidiomycetes	o__	f__	g__	s__	0	11	30	0	0	0	0	0	0	0	0	0
85f23106a6f3fa53a47b5b32b113c454	k__Fungi	p__Basidiomycota	c__Agaricomycetes	o__Agaricales	f__Cortinariaceae	g__Cortinarius	s__	0	0	0	0	41	0	0	0	0	0	0	0
eaac58a221fd81c0c2579d083eb8f603	k__Fungi	p__Basidiomycota	c__Tremellomycetes	o__Tremellales	f__	g__	s__	0	0	0	0	41	0	0	0	0	0	0	0
b587b5b26ea1836b91817946bc9f7ece	k__Fungi	p__Ascomycota	c__Leotiomycetes	o__Helotiales	f__Hyaloscyphaceae	g__Hyphodiscus	s__	0	0	0	0	41	0	0	0	0	0	0	0
c6875a6fcdbdc760f7ad23bd487f7065	k__Fungi	p__unidentified	c__unidentified	o__unidentified	f__unidentified	g__unidentified	s__unidentified	0	0	0	0	41	0	0	0	0	0	0	0
234d6622f8a171ed56242354e4b4763b	k__Fungi	p__Ascomycota	c__Leotiomycetes	o__Helotiales	f__Myxotrichaceae	g__Oidiodendron	s__Oidiodendron_pilicola	0	0	0	0	41	0	0	0	0	0	0	0
d59ebf4f4e2995ff04b2efb8053a2fe7	k__Fungi	p__unidentified	c__unidentified	o__unidentified	f__unidentified	g__unidentified	s__unidentified	0	0	0	0	41	0	0	0	0	0	0	0
72d3faea0290b2e8aa601e89125f6334	k__Fungi	p__unidentified	c__unidentified	o__unidentified	f__unidentified	g__unidentified	s__unidentified	0	0	0	0	41	0	0	0	0	0	0	0
4175bd35bef85345deeb4bc015d7643b	k__Fungi	p__Ascomycota	c__Dothideomycetes	o__Venturiales	f__Sympoventuriaceae	g__	s__	0	0	0	0	0	0	19	0	0	0	0	22
4967fdaa31fa1872c1d647b95148348f	k__Fungi	p__unidentified	c__unidentified	o__unidentified	f__unidentified	g__unidentified	s__unidentified	0	0	0	0	0	0	0	41	0	0	0	0
356742b27add8463f527489c855d0d0c	k__Fungi	p__Ascomycota	c__Eurotiomycetes	o__Onygenales	f__Onygenaceae	g__Auxarthron	s__Auxarthron_umbrinum	0	0	0	0	0	0	0	41	0	0	0	0
8ce2073169562a3a5cb0b6cdf534f96f	k__Fungi	p__Ascomycota	c__Leotiomycetes	o__Helotiales	f__Rutstroemiaceae	g__unidentified	s__unidentified	0	0	0	0	0	0	0	41	0	0	0	0
b5c0acfd959ef6aaa7be54e6e9967091	k__Fungi	p__	c__	o__	f__	g__	s__	0	0	0	0	0	0	0	41	0	0	0	0
042fdda2b592478b7300d00fc2cc9b2c	k__Fungi	p__Basidiomycota	c__Agaricomycetes	o__Agaricales	f__Tricholomataceae	g__unidentified	s__unidentified	13	0	0	27	0	0	0	0	0	0	0	0
b367df6bf9990ab050cc317592fcce1d	k__Fungi	p__Ascomycota	c__Eurotiomycetes	o__Eurotiales	f__Aspergillaceae	g__Penicillium	s__Penicillium_oregonense	0	26	0	0	14	0	0	0	0	0	0	0
b1a1ffd86454c99da1f2f2bd74781b58	k__Fungi	p__Basidiomycota	c__Agaricomycetes	o__Cantharellales	f__Clavulinaceae	g__unidentified	s__unidentified	0	19	0	21	0	0	0	0	0	0	0	0
18666cb8ef860601e40d7615abbda94e	k__Chromista	p__unidentified	c__unidentified	o__unidentified	f__unidentified	g__unidentified	s__unidentified	0	9	0	16	15	0	0	0	0	0	0	0
e95895179da60408ad524e366a7e3618	k__Fungi	p__Basidiomycota	c__Microbotryomycetes	o__Leucosporidiales	f__unidentified	g__unidentified	s__unidentified	0	0	40	0	0	0	0	0	0	0	0	0
659180c4c9844ba29f45a563e3f62246	k__Fungi	p__unidentified	c__unidentified	o__unidentified	f__unidentified	g__unidentified	s__unidentified	0	0	0	0	40	0	0	0	0	0	0	0
ddec74767ff9200973ef53f2272775d7	k__Fungi	p__Basidiomycota	c__Agaricomycetes	o__Hymenochaetales	f__Rickenellaceae	g__Rickenella	s__unidentified	0	0	0	0	0	40	0	0	0	0	0	0
fc6aeb3cec99df7773b1fe0749133be5	k__Fungi	p__unidentified	c__unidentified	o__unidentified	f__unidentified	g__unidentified	s__unidentified	0	0	0	0	0	0	40	0	0	0	0	0
1e889d628218de62138ec9e375ebac51	k__Fungi	p__unidentified	c__unidentified	o__unidentified	f__unidentified	g__unidentified	s__unidentified	0	0	0	0	0	0	30	7	3	0	0	0
3b52f3a0d66981a195483aa3218ebb06	k__Fungi	p__unidentified	c__unidentified	o__unidentified	f__unidentified	g__unidentified	s__unidentified	0	0	0	0	0	0	0	40	0	0	0	0
07d2560b7287003b4b935362528b8ed1	k__Fungi	p__unidentified	c__unidentified	o__unidentified	f__unidentified	g__unidentified	s__unidentified	0	0	0	0	0	0	0	40	0	0	0	0
120f208a76afd933288bc523c09e83c7	k__Fungi	p__Basidiomycota	c__Tremellomycetes	o__Filobasidiales	f__Filobasidiaceae	g__Filobasidium	s__Filobasidium_globisporum	0	0	0	0	0	0	0	0	32	8	0	0
69ae1c3c9eb8a60dffad9fd2f06dead3	k__Fungi	p__Basidiomycota	c__Agaricomycetes	o__Agaricales	f__	g__	s__	0	0	0	0	0	0	0	0	0	40	0	0
d6f433220eb8bd1ff99afa016f77eba9	k__Fungi	p__Ascomycota	c__Eurotiomycetes	o__Eurotiales	f__Trichocomaceae	g__Talaromyces	s__Talaromyces_wortmannii	0	0	0	0	0	0	0	0	0	0	0	40
a1baca9f464980471b642a76ab142202	k__Fungi	p__Ascomycota	c__	o__	f__	g__	s__	0	0	0	9	30	0	0	0	0	0	0	0
d238db54131bfa852d52b4012d399954	k__Fungi	p__unidentified	c__unidentified	o__unidentified	f__unidentified	g__unidentified	s__unidentified	0	0	0	0	0	0	39	0	0	0	0	0
b9c2885cd714bace84d036b62ff7b9bb	k__Fungi	p__unidentified	c__unidentified	o__unidentified	f__unidentified	g__unidentified	s__unidentified	0	0	0	0	0	0	39	0	0	0	0	0
842f835c40cf987a8591852d395287e7	k__Fungi	p__Mucoromycota	c__Mucoromycetes	o__Mucorales	f__Mucoraceae	g__Mucor	s__Mucor_ramosissimus	0	0	0	0	0	0	0	32	3	4	0	0
8f91689f75229e4ed30627d15ed453fc	k__Fungi	p__unidentified	c__unidentified	o__unidentified	f__unidentified	g__unidentified	s__unidentified	0	0	0	0	0	0	0	19	17	0	3	0
d3a9654f732b80eac77ba9c72a607c81	k__Fungi	p__unidentified	c__unidentified	o__unidentified	f__unidentified	g__unidentified	s__unidentified	0	0	0	0	0	0	0	0	39	0	0	0
59980ec2296be320635de4c8576bc257	k__Fungi	p__unidentified	c__unidentified	o__unidentified	f__unidentified	g__unidentified	s__unidentified	0	0	0	0	0	0	0	0	39	0	0	0
2a722f3d8164ab95318f794b7510eba3	k__Fungi	p__Ascomycota	c__Dothideomycetes	o__Pleosporales	f__Pleosporaceae	g__Drechslera	s__Drechslera_poae	0	0	0	0	0	0	0	0	0	39	0	0
5fd72beaf9d69bb57d163208b5e48e59	k__Fungi	p__	c__	o__	f__	g__	s__	38	0	0	0	0	0	0	0	0	0	0	0
9e3788ea7e5138b28696962e1da329f8	k__Fungi	p__unidentified	c__unidentified	o__unidentified	f__unidentified	g__unidentified	s__unidentified	0	30	0	8	0	0	0	0	0	0	0	0
704959a8966035d015d8bd9c34654467	k__Fungi	p__Ascomycota	c__Leotiomycetes	o__Helotiales	f__Myxotrichaceae	g__Oidiodendron	s__	0	22	0	16	0	0	0	0	0	0	0	0
90c2820d5732e7024425145b0f3358db	k__Fungi	p__	c__	o__	f__	g__	s__	0	9	0	29	0	0	0	0	0	0	0	0
bd507e4335ce8c52bc8fa3cdcaa5a08b	k__Fungi	p__Basidiomycota	c__Agaricomycetes	o__Agaricales	f__Cortinariaceae	g__Cortinarius	s__	0	0	38	0	0	0	0	0	0	0	0	0
164dafd6a6771a84575acaab5e5a6c61	k__Fungi	p__Ascomycota	c__Leotiomycetes	o__Helotiales	f__	g__	s__	0	0	26	0	0	12	0	0	0	0	0	0
3cfa545a23b7df04e62bef1ad1c7cdcb	k__Fungi	p__unidentified	c__unidentified	o__unidentified	f__unidentified	g__unidentified	s__unidentified	0	0	0	17	21	0	0	0	0	0	0	0
ff9d2a18d2ca6547d8bc2e3e22dbd35d	k__Fungi	p__Mortierellomycota	c__Mortierellomycetes	o__Mortierellales	f__Mortierellaceae	g__Mortierella	s__Mortierella_parvispora	0	0	0	0	38	0	0	0	0	0	0	0
4b04d921baa89f04c59171b5f6a4c8b1	k__Fungi	p__unidentified	c__unidentified	o__unidentified	f__unidentified	g__unidentified	s__unidentified	0	0	0	0	38	0	0	0	0	0	0	0
00cb88af3ff5ab81cfba878e5c1f68db	k__Fungi	p__Ascomycota	c__Sordariomycetes	o__Hypocreales	f__Ophiocordycipitaceae	g__unidentified	s__unidentified	0	0	0	0	14	0	17	0	7	0	0	0
74eecb3c0aa342daf4115803091560de	k__Fungi	p__unidentified	c__unidentified	o__unidentified	f__unidentified	g__unidentified	s__unidentified	0	0	0	0	0	38	0	0	0	0	0	0
79c68971e1d64b200b4c211990ec9479	k__Fungi	p__Ascomycota	c__Leotiomycetes	o__Helotiales	f__Hyaloscyphaceae	g__Hyaloscypha	s__Hyaloscypha_leuconica_var._bulbopilosa	0	0	0	0	0	0	38	0	0	0	0	0
3401437dd2e44867ef7c06076df93605	k__Fungi	p__unidentified	c__unidentified	o__unidentified	f__unidentified	g__unidentified	s__unidentified	0	0	0	0	0	0	38	0	0	0	0	0
bd8c1514d9dfc10c3799a2462369e1f7	k__Fungi	p__Ascomycota	c__Leotiomycetes	o__Helotiales	f__Hyaloscyphaceae	g__Microscypha	s__unidentified	0	0	0	0	0	0	16	0	0	0	0	22
fc4b4649178c7315ce1e0ca67c1198b0	k__Fungi	p__Ascomycota	c__Leotiomycetes	o__Helotiales	f__unidentified	g__unidentified	s__unidentified	0	0	0	0	0	0	0	38	0	0	0	0
519dd0455d67269375d096222ea876f0	k__Fungi	p__unidentified	c__unidentified	o__unidentified	f__unidentified	g__unidentified	s__unidentified	0	0	0	0	0	0	0	25	13	0	0	0
aa28188caec53e3838842f7b67dd4936	k__Fungi	p__Ascomycota	c__Eurotiomycetes	o__Eurotiales	f__Aspergillaceae	g__Penicillium	s__	0	0	0	0	0	0	0	0	0	0	38	0
d626e5b79dc400d6a0019d739378c0a7	k__Fungi	p__Ascomycota	c__Sordariomycetes	o__Sordariales	f__Lasiosphaeriaceae	g__Podospora	s__unidentified	0	0	0	0	0	0	0	0	0	0	0	38
7296ff4ad09655b67eeb9bffa917a282	k__Fungi	p__	c__	o__	f__	g__	s__	0	37	0	0	0	0	0	0	0	0	0	0
329c2910b9379a7fcb8c790d69c3c221	k__Fungi	p__unidentified	c__unidentified	o__unidentified	f__unidentified	g__unidentified	s__unidentified	0	19	0	18	0	0	0	0	0	0	0	0
6309198a2b611bd23bde34b40c76a11c	k__Fungi	p__unidentified	c__unidentified	o__unidentified	f__unidentified	g__unidentified	s__unidentified	0	0	21	0	0	16	0	0	0	0	0	0
798690bf7638d4322276bf6825047ba4	Unassigned	p__	c__	o__	f__	g__	s__	0	0	8	17	12	0	0	0	0	0	0	0
492ea7a4420135e7ee8bc7d7cdda0d5e	k__Fungi	p__Basidiomycota	c__Microbotryomycetes	o__unidentified	f__unidentified	g__unidentified	s__unidentified	0	0	0	24	0	13	0	0	0	0	0	0
3180d31c829263e3ba2cb0564113cd8c	k__Fungi	p__Basidiomycota	c__Pucciniomycetes	o__unidentified	f__unidentified	g__unidentified	s__unidentified	0	0	0	0	37	0	0	0	0	0	0	0
8428fda03e2a2f83db32bcb0659379f6	k__Fungi	p__	c__	o__	f__	g__	s__	0	0	0	0	37	0	0	0	0	0	0	0
ff9f399c56d143346f77bcc4f08f75e5	k__Fungi	p__Ascomycota	c__Orbiliomycetes	o__Orbiliales	f__Orbiliaceae	g__	s__	0	0	0	0	37	0	0	0	0	0	0	0
6fbc6e38e84d329a11c033ba4a61d458	k__Fungi	p__unidentified	c__unidentified	o__unidentified	f__unidentified	g__unidentified	s__unidentified	0	0	0	0	0	37	0	0	0	0	0	0
ca6063757da11fa56f75a363d3d9a5c9	k__Fungi	p__unidentified	c__unidentified	o__unidentified	f__unidentified	g__unidentified	s__unidentified	0	0	0	0	0	37	0	0	0	0	0	0
d0d4b2c7686d20ce22eee5330d0bfda8	k__Fungi	p__Basidiomycota	c__Agaricomycetes	o__Agaricales	f__Inocybaceae	g__Inocybe	s__unidentified	0	0	0	0	0	37	0	0	0	0	0	0
09d272eaab330cc32bb62d672cf2b13c	k__Fungi	p__Ascomycota	c__Eurotiomycetes	o__Chaetothyriales	f__Chaetothyriaceae	g__unidentified	s__unidentified	0	0	0	0	0	0	37	0	0	0	0	0
006ff76b6ee43a15b1ecbcd60d800ebf	k__Fungi	p__	c__	o__	f__	g__	s__	0	0	0	0	0	0	27	0	10	0	0	0
81277d20dbf47e2399309526de4b1dcd	k__Fungi	p__unidentified	c__unidentified	o__unidentified	f__unidentified	g__unidentified	s__unidentified	0	0	0	0	0	0	0	37	0	0	0	0
3cfbb94c90fe0d2beca3cdd6b60c1054	k__Fungi	p__unidentified	c__unidentified	o__unidentified	f__unidentified	g__unidentified	s__unidentified	0	0	0	0	0	0	0	37	0	0	0	0
5006de80ddebe44f79a431fca6127e57	k__Fungi	p__unidentified	c__unidentified	o__unidentified	f__unidentified	g__unidentified	s__unidentified	0	0	0	0	0	0	0	18	0	4	15	0
cbf38246e934537d0063687a471ddd1c	k__Fungi	p__Basidiomycota	c__Tremellomycetes	o__Tremellales	f__Phaeotremellaceae	g__Gelidatrema	s__Gelidatrema_spencermartinsiae	0	0	0	0	0	0	0	0	11	26	0	0
a8d40da9a40eeb158b4ae2e53570a10c	k__Fungi	p__	c__	o__	f__	g__	s__	0	0	0	0	0	0	0	0	0	0	0	37
a2284ef5a990cc2e40dfb5337d9db314	k__Fungi	p__	c__	o__	f__	g__	s__	36	0	0	0	0	0	0	0	0	0	0	0
a0e2d3617e97ea7db9f3b71415396254	k__Fungi	p__unidentified	c__unidentified	o__unidentified	f__unidentified	g__unidentified	s__unidentified	21	0	6	0	0	9	0	0	0	0	0	0
88f4b4528b6585c686357d48d033e948	k__Fungi	p__Ascomycota	c__	o__	f__	g__	s__	5	25	0	6	0	0	0	0	0	0	0	0
f475abecfde969cbbb74be502ddfacdd	k__Fungi	p__Ascomycota	c__Eurotiomycetes	o__Chaetothyriales	f__Herpotrichiellaceae	g__Cladophialophora	s__unidentified	3	0	18	0	15	0	0	0	0	0	0	0
b22e186e70111a0bbe866627d50f3898	k__Fungi	p__Ascomycota	c__Pezizomycetes	o__Pezizales	f__Pezizaceae	g__Ruhlandiella	s__unidentified	0	18	0	18	0	0	0	0	0	0	0	0
2f421365457597556a1714ae8ec79bcd	k__Fungi	p__Rozellomycota	c__unidentified	o__unidentified	f__unidentified	g__unidentified	s__unidentified	0	14	0	22	0	0	0	0	0	0	0	0
e2e1c85bffde8c0dfd6eabf1e851b23c	k__Fungi	p__Ascomycota	c__	o__	f__	g__	s__	0	0	36	0	0	0	0	0	0	0	0	0
6a50c11a6ebc7a09971ed5001a145e91	k__Fungi	p__Ascomycota	c__Leotiomycetes	o__Helotiales	f__Helotiaceae	g__Bryoglossum	s__Bryoglossum_gracile	0	0	27	0	0	9	0	0	0	0	0	0
2903ce699da46fa1d0464eb8dcc8f568	k__Fungi	p__Chytridiomycota	c__unidentified	o__unidentified	f__unidentified	g__unidentified	s__unidentified	0	0	0	36	0	0	0	0	0	0	0	0
4a3841ba5fc90bbb500a421606228964	k__Fungi	p__Ascomycota	c__Leotiomycetes	o__Helotiales	f__Helotiales_fam_Incertae_sedis	g__Cadophora	s__unidentified	0	0	0	0	36	0	0	0	0	0	0	0
f47136cb67be63539ee651adb1a9ca60	k__Fungi	p__unidentified	c__unidentified	o__unidentified	f__unidentified	g__unidentified	s__unidentified	0	0	0	0	0	0	36	0	0	0	0	0
2775d4962482cc38c62bc47aeb986674	k__Fungi	p__unidentified	c__unidentified	o__unidentified	f__unidentified	g__unidentified	s__unidentified	0	0	0	0	0	0	32	4	0	0	0	0
654f934e27ac963ea91a058ae35c3980	k__Fungi	p__Ascomycota	c__Sordariomycetes	o__Sordariales	f__	g__	s__	0	0	0	0	0	0	26	10	0	0	0	0
455653db3d5171105e2e89cf71282f5e	k__Fungi	p__Ascomycota	c__Dothideomycetes	o__Capnodiales	f__Cladosporiaceae	g__Toxicocladosporium	s__	0	0	0	0	0	0	0	36	0	0	0	0
b5023706a8b55e6de7efda91c7e4ff5a	k__Fungi	p__	c__	o__	f__	g__	s__	0	0	0	0	0	0	0	36	0	0	0	0
ceeca392098c618b2248fa646da5ee37	k__Fungi	p__Ascomycota	c__Sordariomycetes	o__unidentified	f__unidentified	g__unidentified	s__unidentified	0	0	0	0	0	0	0	36	0	0	0	0
59ac9a850496c1efa7e92d5ae0434351	k__Fungi	p__Ascomycota	c__	o__	f__	g__	s__	0	0	0	0	0	0	0	36	0	0	0	0
5bbb05e93c1f8e49403cdb7a84f1cdeb	k__Chromista	p__unidentified	c__unidentified	o__unidentified	f__unidentified	g__unidentified	s__unidentified	0	0	0	0	0	0	0	36	0	0	0	0
29b639d9e9f435f50a0253be75dfae01	k__Fungi	p__unidentified	c__unidentified	o__unidentified	f__unidentified	g__unidentified	s__unidentified	0	0	0	0	0	0	0	22	14	0	0	0
de80e43a15b05daa28412e72023bb681	k__Fungi	p__Glomeromycota	c__Glomeromycetes	o__Glomerales	f__Glomeraceae	g__unidentified	s__unidentified	0	0	0	0	0	0	0	0	36	0	0	0
ea3c4d34edb7fb0243c154beb7c6b262	k__Fungi	p__Basidiomycota	c__Agaricostilbomycetes	o__Agaricostilbales	f__Chionosphaeraceae	g__Kurtzmanomyces	s__Kurtzmanomyces_insolitus	0	0	0	0	0	0	0	0	36	0	0	0
922e74a6d996a8a6521174442ae4f17b	k__Fungi	p__Ascomycota	c__Leotiomycetes	o__Helotiales	f__Helotiales_fam_Incertae_sedis	g__Acidomelania	s__Acidomelania_panicicola	0	0	0	0	0	0	0	0	36	0	0	0
2efc81dc129901dc9caec049c4b7108c	k__Fungi	p__Ascomycota	c__Leotiomycetes	o__Helotiales	f__	g__	s__	0	0	0	0	0	0	0	0	36	0	0	0
a551e23794fceb09303d64ff2b8eae4a	k__Fungi	p__Basidiomycota	c__Agaricomycetes	o__Geastrales	f__Sphaerobolaceae	g__Sphaerobolus	s__Sphaerobolus_ingoldii	0	0	0	0	0	0	0	0	0	0	36	0
396791843960cdabddfcbb30360d62bd	k__Fungi	p__unidentified	c__unidentified	o__unidentified	f__unidentified	g__unidentified	s__unidentified	8	0	0	14	13	0	0	0	0	0	0	0
3ee037a8d87422737178d3ef9f2dc761	k__Fungi	p__unidentified	c__unidentified	o__unidentified	f__unidentified	g__unidentified	s__unidentified	0	11	0	13	11	0	0	0	0	0	0	0
0ef30a549bbc23151575a7aa9e9eaf33	k__Fungi	p__Ascomycota	c__Leotiomycetes	o__Helotiales	f__Hyaloscyphaceae	g__	s__	0	0	35	0	0	0	0	0	0	0	0	0
bdc3d6e16b663974089831a2e131e1ba	k__Fungi	p__unidentified	c__unidentified	o__unidentified	f__unidentified	g__unidentified	s__unidentified	0	0	35	0	0	0	0	0	0	0	0	0
e281bf674bd5f8ba3967384fbc1ce81a	k__Fungi	p__Ascomycota	c__Leotiomycetes	o__Helotiales	f__Rutstroemiaceae	g__Rutstroemia	s__	0	0	0	0	35	0	0	0	0	0	0	0
817a4c2285cb578c500961a63fcd77a4	k__Fungi	p__Ascomycota	c__Leotiomycetes	o__Helotiales	f__	g__	s__	0	0	0	0	35	0	0	0	0	0	0	0
0c88ffefa9087a3dc70685dbd5d882ef	k__Fungi	p__Rozellomycota	c__unidentified	o__unidentified	f__unidentified	g__unidentified	s__unidentified	0	0	0	0	35	0	0	0	0	0	0	0
ef6de3cacc04550c466dbb7bd84b75c7	k__Fungi	p__unidentified	c__unidentified	o__unidentified	f__unidentified	g__unidentified	s__unidentified	0	0	0	0	0	35	0	0	0	0	0	0
9d14a2858768c3c8667e7e991d1f3afd	k__Fungi	p__unidentified	c__unidentified	o__unidentified	f__unidentified	g__unidentified	s__unidentified	0	0	0	0	0	0	35	0	0	0	0	0
21cc451c83bd6dbe0b682b2cf29e029b	k__Fungi	p__Ascomycota	c__Sordariomycetes	o__unidentified	f__unidentified	g__unidentified	s__unidentified	0	0	0	0	0	0	35	0	0	0	0	0
1d3f61f88052c97542df987715132220	k__Fungi	p__	c__	o__	f__	g__	s__	0	0	0	0	0	0	0	35	0	0	0	0
a91d8c044f0762490344c2681d4250b2	k__Fungi	p__Ascomycota	c__Sordariomycetes	o__Myrmecridiales	f__Myrmecridiales_fam_Incertae_sedis	g__Atractospora	s__Atractospora_reticulata	0	0	0	0	0	0	0	35	0	0	0	0
9f8a6a9f6615675800c66f7fd1322ce1	k__Fungi	p__Glomeromycota	c__Glomeromycetes	o__Glomerales	f__Glomeraceae	g__unidentified	s__unidentified	0	0	0	0	0	0	0	35	0	0	0	0
9ef3852e20fa9011d00d687b62973b08	k__Fungi	p__	c__	o__	f__	g__	s__	0	0	0	0	0	0	0	0	35	0	0	0
a40790c7b96c54e66e82536ab79e8340	k__Fungi	p__Ascomycota	c__Dothideomycetes	o__Pleosporales	f__Pleosporaceae	g__Drechslera	s__Drechslera_poae	0	0	0	0	0	0	0	0	8	27	0	0
b96be9a9ed0e71b82a9890c638a3b651	k__Fungi	p__unidentified	c__unidentified	o__unidentified	f__unidentified	g__unidentified	s__unidentified	0	0	0	0	0	0	0	0	0	0	0	35
ff3bade635c3e862878e7f5d1930e016	k__Fungi	p__unidentified	c__unidentified	o__unidentified	f__unidentified	g__unidentified	s__unidentified	34	0	0	0	0	0	0	0	0	0	0	0
4d7c1f6504311e4c89486f0d64c92057	k__Fungi	p__Ascomycota	c__Sordariomycetes	o__	f__	g__	s__	0	19	0	15	0	0	0	0	0	0	0	0
1fe5621826c95b6cb0c6bc7add5d2e73	k__Fungi	p__Mucoromycota	c__Mucoromycetes	o__Mucorales	f__Mucoraceae	g__Mucor	s__Mucor_abundans	0	11	0	0	23	0	0	0	0	0	0	0
754556fa8cf79d04a6bac11a3d56a1ea	k__Fungi	p__	c__	o__	f__	g__	s__	0	0	0	34	0	0	0	0	0	0	0	0
d615ac122606948a919cd8b8bc84027d	k__Fungi	p__unidentified	c__unidentified	o__unidentified	f__unidentified	g__unidentified	s__unidentified	0	0	0	0	34	0	0	0	0	0	0	0
7a2ddbf9cc9ad6a7a07a4e009a647f88	k__Fungi	p__Basidiomycota	c__Agaricomycetes	o__Thelephorales	f__Thelephoraceae	g__Pseudotomentella	s__	0	0	0	0	0	34	0	0	0	0	0	0
6e5edb750a00badda87ef46671e4d825	k__Fungi	p__unidentified	c__unidentified	o__unidentified	f__unidentified	g__unidentified	s__unidentified	0	0	0	0	0	34	0	0	0	0	0	0
d940703b01b544a9937db1fedb0f122a	k__Fungi	p__Ascomycota	c__Sordariomycetes	o__unidentified	f__unidentified	g__unidentified	s__unidentified	0	0	0	0	0	0	34	0	0	0	0	0
ee84d7e386d9d47f99605a0cfbd03318	k__Fungi	p__unidentified	c__unidentified	o__unidentified	f__unidentified	g__unidentified	s__unidentified	0	0	0	0	0	0	27	0	0	0	0	7
1f8403ad2014713a947dd3622640deb4	k__Fungi	p__Ascomycota	c__Lecanoromycetes	o__	f__	g__	s__	0	0	0	0	0	0	27	7	0	0	0	0
69d934544cc61585c377fe2ff7096a90	k__Fungi	p__Ascomycota	c__Sordariomycetes	o__Sordariales	f__Chaetomiaceae	g__Subramaniula	s__Subramaniula_irregularis	0	0	0	0	0	0	25	9	0	0	0	0
13452bc354816d85bf0556b274c94103	k__Fungi	p__unidentified	c__unidentified	o__unidentified	f__unidentified	g__unidentified	s__unidentified	0	0	0	0	0	0	11	23	0	0	0	0
36d779fdf1b165b15eb015842294cc4d	k__Fungi	p__	c__	o__	f__	g__	s__	0	0	0	0	0	0	0	34	0	0	0	0
038bbff19f52cac39540081932ea3f28	k__Fungi	p__Ascomycota	c__Archaeorhizomycetes	o__Archaeorhizomycetales	f__Archaeorhizomycetaceae	g__Archaeorhizomyces	s__unidentified	0	0	0	0	0	0	0	34	0	0	0	0
926b47e6c95f0a8d5cce6dfea4398dc7	k__Fungi	p__Basidiomycota	c__Agaricomycetes	o__	f__	g__	s__	0	0	0	0	0	0	0	19	15	0	0	0
543f71567983f4d0ee2b14478e13c08f	k__Fungi	p__Ascomycota	c__Saccharomycetes	o__Saccharomycetales	f__Saccharomycetaceae	g__Saccharomyces	s__Saccharomyces_cerevisiae	0	0	0	0	0	0	0	16	18	0	0	0
de070f3e1951410d21335da7e8b80859	Unassigned	p__	c__	o__	f__	g__	s__	0	0	0	0	0	0	0	11	8	0	15	0
6fd9ea22638f53cb6a9e0b56b9d4eca5	k__Fungi	p__Basidiomycota	c__Tremellomycetes	o__	f__	g__	s__	0	0	0	0	0	0	0	0	34	0	0	0
eacb20258dcf1baacff3d23b978d673a	k__Fungi	p__Ascomycota	c__Eurotiomycetes	o__Chaetothyriales	f__	g__	s__	0	0	0	0	0	0	0	0	34	0	0	0
59465481c6bd057bdda0aef4ea9e0217	k__Fungi	p__unidentified	c__unidentified	o__unidentified	f__unidentified	g__unidentified	s__unidentified	0	30	0	3	0	0	0	0	0	0	0	0
a03b0c3d2bab8d78cda0eeea4f3248b7	k__Fungi	p__unidentified	c__unidentified	o__unidentified	f__unidentified	g__unidentified	s__unidentified	0	10	0	0	23	0	0	0	0	0	0	0
9f0ad7b11119601b35ff47bd3e5bdca0	k__Fungi	p__Glomeromycota	c__Glomeromycetes	o__Glomerales	f__Claroideoglomeraceae	g__unidentified	s__unidentified	0	0	33	0	0	0	0	0	0	0	0	0
562bcc38edd84c691f57079d839b66ef	k__Fungi	p__Ascomycota	c__Leotiomycetes	o__unidentified	f__unidentified	g__unidentified	s__unidentified	0	0	27	0	6	0	0	0	0	0	0	0
58745251675554f7e4af1ac301b08ab2	k__Fungi	p__unidentified	c__unidentified	o__unidentified	f__unidentified	g__unidentified	s__unidentified	0	0	0	0	0	0	33	0	0	0	0	0
759108438690609e3d56eab39ec447de	k__Fungi	p__Ascomycota	c__	o__	f__	g__	s__	0	0	0	0	0	0	24	0	0	0	9	0
f1dafb93ec3b205e4ee151018c26697b	k__Fungi	p__unidentified	c__unidentified	o__unidentified	f__unidentified	g__unidentified	s__unidentified	0	0	0	0	0	0	19	10	4	0	0	0
6503f33d654fd08019676717397ea189	k__Fungi	p__unidentified	c__unidentified	o__unidentified	f__unidentified	g__unidentified	s__unidentified	0	0	0	0	0	0	12	21	0	0	0	0
eb0fb4769f5536f30a7c42d9d8e910d5	k__Fungi	p__unidentified	c__unidentified	o__unidentified	f__unidentified	g__unidentified	s__unidentified	0	0	0	0	0	0	0	33	0	0	0	0
c602aa86006fd5f6e8d56610819f7766	k__Fungi	p__Ascomycota	c__Leotiomycetes	o__Helotiales	f__Helotiaceae	g__Articulospora	s__unidentified	0	0	0	0	0	0	0	0	0	33	0	0
92c2ce600dcfe7b2173f636627d9003e	k__Fungi	p__Chytridiomycota	c__Spizellomycetes	o__Spizellomycetales	f__Spizellomycetaceae	g__Spizellomyces	s__unidentified	0	0	0	0	0	0	0	0	0	0	0	33
910ce76dd3e15c97a132991084dda973	k__Fungi	p__Ascomycota	c__Dothideomycetes	o__Mytilinidales	f__Gloniaceae	g__Cenococcum	s__	0	0	32	0	0	0	0	0	0	0	0	0
20de9fdd344bddc6255dd9dbc52695ea	k__Fungi	p__unidentified	c__unidentified	o__unidentified	f__unidentified	g__unidentified	s__unidentified	0	0	32	0	0	0	0	0	0	0	0	0
09ef88cec8a003c3622b676a3662252b	k__Fungi	p__unidentified	c__unidentified	o__unidentified	f__unidentified	g__unidentified	s__unidentified	0	0	32	0	0	0	0	0	0	0	0	0
c3dfebf68ecf0aa6f120b4e131895c91	k__Fungi	p__Basidiomycota	c__	o__	f__	g__	s__	0	0	0	19	13	0	0	0	0	0	0	0
262c22b5f6d8f3c3fc514cb32955528c	k__Fungi	p__Basidiomycota	c__Pucciniomycetes	o__unidentified	f__unidentified	g__unidentified	s__unidentified	0	0	0	10	22	0	0	0	0	0	0	0
146e7874f157a838d54b491023ea8c73	k__Fungi	p__Ascomycota	c__Dothideomycetes	o__Pleosporales	f__Didymosphaeriaceae	g__Paraphaeosphaeria	s__Paraphaeosphaeria_michotii	0	0	0	0	0	0	10	16	6	0	0	0
5357c1c94ec959ee5ed0cc1d40472c41	k__Fungi	p__unidentified	c__unidentified	o__unidentified	f__unidentified	g__unidentified	s__unidentified	0	0	0	0	0	0	10	22	0	0	0	0
32caa58c70bb10f444e318c29ae75d12	k__Fungi	p__unidentified	c__unidentified	o__unidentified	f__unidentified	g__unidentified	s__unidentified	0	0	0	0	0	0	0	32	0	0	0	0
5d363cc660d38d031a0f7fa42c006f88	k__Fungi	p__Glomeromycota	c__Archaeosporomycetes	o__Archaeosporales	f__unidentified	g__unidentified	s__unidentified	0	0	0	0	0	0	0	32	0	0	0	0
ae792ebd54c0941f43b8ebb40ff073e9	k__Fungi	p__Ascomycota	c__Sordariomycetes	o__Magnaporthales	f__Magnaporthaceae	g__Pseudophialophora	s__	0	0	0	0	0	0	0	0	32	0	0	0
d28f8f038f183524e3ec3839a4b756e3	k__Fungi	p__Ascomycota	c__Dothideomycetes	o__Pleosporales	f__Pleosporaceae	g__Alternaria	s__	0	0	0	0	0	0	0	0	0	32	0	0
ee4714e2899091d509a0344d1fb1814a	k__Fungi	p__Ascomycota	c__Sordariomycetes	o__Coniochaetales	f__Coniochaetaceae	g__Coniochaeta	s__unidentified	31	0	0	0	0	0	0	0	0	0	0	0
119736d3dd7004129fc054a4ac9f515b	k__Fungi	p__Ascomycota	c__	o__	f__	g__	s__	4	0	18	0	9	0	0	0	0	0	0	0
f4d7947142a12101442f9956094a912b	k__Fungi	p__unidentified	c__unidentified	o__unidentified	f__unidentified	g__unidentified	s__unidentified	0	15	0	16	0	0	0	0	0	0	0	0
2d5e3071d5fff941a306711ef41cc2bd	k__Fungi	p__unidentified	c__unidentified	o__unidentified	f__unidentified	g__unidentified	s__unidentified	0	15	0	16	0	0	0	0	0	0	0	0
8c36c2bee4ce9912b1ef19fb6598634b	k__Fungi	p__	c__	o__	f__	g__	s__	0	13	0	18	0	0	0	0	0	0	0	0
82a5cc1a7ea65193ec9040e7989c57cb	k__Fungi	p__unidentified	c__unidentified	o__unidentified	f__unidentified	g__unidentified	s__unidentified	0	0	31	0	0	0	0	0	0	0	0	0
efb6978fda4e756fcc17a5897bca48ae	k__Fungi	p__Ascomycota	c__Dothideomycetes	o__Venturiales	f__Venturiaceae	g__Sympodiella	s__Sympodiella_acicola	0	0	31	0	0	0	0	0	0	0	0	0
72080e969b3c763830ab643801e36aec	k__Fungi	p__Ascomycota	c__	o__	f__	g__	s__	0	0	31	0	0	0	0	0	0	0	0	0
e53d104688cc3868002d719cb17be67d	k__Fungi	p__Chytridiomycota	c__Spizellomycetes	o__Spizellomycetales	f__Spizellomycetaceae	g__Kochiomyces	s__unidentified	0	0	0	0	31	0	0	0	0	0	0	0
438349ef84f4e737877e157370c39c52	k__Fungi	p__unidentified	c__unidentified	o__unidentified	f__unidentified	g__unidentified	s__unidentified	0	0	0	0	31	0	0	0	0	0	0	0
d41017fdcf4ac8c69102d8580b577b4f	k__Fungi	p__	c__	o__	f__	g__	s__	0	0	0	0	31	0	0	0	0	0	0	0
84c46da2d00a7754b6da6e2b4d6884e1	k__Fungi	p__Mucoromycota	c__Umbelopsidomycetes	o__Umbelopsidales	f__Umbelopsidaceae	g__Umbelopsis	s__Umbelopsis_ramanniana	0	0	0	0	0	31	0	0	0	0	0	0
41b31f0f5e2ebdd389a8f37ac1dce9f4	k__Fungi	p__Ascomycota	c__Leotiomycetes	o__Helotiales	f__Rutstroemiaceae	g__unidentified	s__unidentified	0	0	0	0	0	0	31	0	0	0	0	0
04ffaa5afec418050a82f83fc76b6806	k__Fungi	p__unidentified	c__unidentified	o__unidentified	f__unidentified	g__unidentified	s__unidentified	0	0	0	0	0	0	31	0	0	0	0	0
d47753ab234ddea98bd007b1cdaa8a6d	k__Fungi	p__Ascomycota	c__Leotiomycetes	o__Helotiales	f__	g__	s__	0	0	0	0	0	0	31	0	0	0	0	0
cff0341a6a2d5a26bb9c3c231cccb90f	k__Fungi	p__Ascomycota	c__Dothideomycetes	o__Capnodiales	f__	g__	s__	0	0	0	0	0	0	31	0	0	0	0	0
f66eeb073194f9d5c80abd88776a9931	k__Fungi	p__	c__	o__	f__	g__	s__	0	0	0	0	0	0	26	0	0	0	5	0
b10299d63a19d29e847ae6f5c2a22e44	k__Fungi	p__Monoblepharomycota	c__Monoblepharidomycetes	o__unidentified	f__unidentified	g__unidentified	s__unidentified	0	0	0	0	0	0	25	6	0	0	0	0
daf9a53e4975480122616f445a2101b6	k__Fungi	p__Ascomycota	c__Sordariomycetes	o__	f__	g__	s__	0	0	0	0	0	0	6	25	0	0	0	0
ae2d2e093b84303518ef64b3e9df6836	k__Fungi	p__Glomeromycota	c__Glomeromycetes	o__Glomerales	f__Glomeraceae	g__unidentified	s__unidentified	0	0	0	0	0	0	0	31	0	0	0	0
7c9f36ceddd81ad1cc2d3178387a5ad1	k__Fungi	p__Ascomycota	c__Eurotiomycetes	o__Chaetothyriales	f__Herpotrichiellaceae	g__Exophiala	s__unidentified	0	0	0	0	0	0	0	31	0	0	0	0
60c1c722b8ea3aef60dd9c8ae8095c6b	k__Fungi	p__unidentified	c__unidentified	o__unidentified	f__unidentified	g__unidentified	s__unidentified	0	0	0	0	0	0	0	31	0	0	0	0
762622f52c6501efeafd563e8e5f5f11	k__Fungi	p__Ascomycota	c__Eurotiomycetes	o__Chaetothyriales	f__Herpotrichiellaceae	g__Exophiala	s__Exophiala_opportunistica	0	0	0	0	0	0	0	23	8	0	0	0
a54ca8c8364db0936f724ee02558c455	k__Fungi	p__Ascomycota	c__Sordariomycetes	o__Magnaporthales	f__Magnaporthaceae	g__Pseudophialophora	s__Pseudophialophora_schizachyrii	0	0	0	0	0	0	0	0	31	0	0	0
7fae990c35775907ae3383889622c6f0	k__Fungi	p__Basidiomycota	c__Tremellomycetes	o__Tremellales	f__Tremellaceae	g__Cryptococcus	s__Cryptococcus_laurentii	0	0	0	0	0	0	0	0	15	0	13	3
7d567cc2628018633a05500ee0a9fd01	k__Fungi	p__Ascomycota	c__Eurotiomycetes	o__Eurotiales	f__Aspergillaceae	g__	s__	0	0	0	0	0	0	0	0	0	31	0	0
3221f2cc84cfab28576b8b865b5050d6	k__Fungi	p__Ascomycota	c__Sordariomycetes	o__Hypocreales	f__Hypocreaceae	g__Trichoderma	s__	0	0	0	0	0	0	0	0	0	31	0	0
2b228634b6d390f8795874bf5dc38240	k__Fungi	p__Ascomycota	c__Eurotiomycetes	o__Eurotiales	f__Trichocomaceae	g__Talaromyces	s__Talaromyces_minioluteus	0	0	0	0	0	0	0	0	0	19	0	12
ae0290d59d6efa0e360f6c60dcccbf72	k__Fungi	p__Ascomycota	c__Leotiomycetes	o__Helotiales	f__	g__	s__	0	0	0	0	0	0	0	0	0	0	31	0
9315a6fc7627bed0479043f879851f54	k__Fungi	p__Ascomycota	c__Sordariomycetes	o__Magnaporthales	f__Magnaporthaceae	g__Pseudophialophora	s__	0	0	0	0	0	0	0	0	0	0	31	0
9705bf98f01401bb8d9fc3eacb826119	k__Fungi	p__Ascomycota	c__Sordariomycetes	o__Xylariales	f__Xylariaceae	g__	s__	30	0	0	0	0	0	0	0	0	0	0	0
d2ae96aff426a3dbab33cb59f2f7d75d	k__Fungi	p__unidentified	c__unidentified	o__unidentified	f__unidentified	g__unidentified	s__unidentified	8	0	0	22	0	0	0	0	0	0	0	0
88cc14bdcabde4ce3a896e1fa6af6d35	k__Fungi	p__unidentified	c__unidentified	o__unidentified	f__unidentified	g__unidentified	s__unidentified	0	19	0	0	11	0	0	0	0	0	0	0
88012af76d2c9d936aa228237d004260	k__Fungi	p__Mortierellomycota	c__Mortierellomycetes	o__Mortierellales	f__Mortierellaceae	g__Mortierella	s__	0	12	0	18	0	0	0	0	0	0	0	0
122fab48ac19a33d28b66f7fbb83bc16	k__Fungi	p__unidentified	c__unidentified	o__unidentified	f__unidentified	g__unidentified	s__unidentified	0	0	0	19	11	0	0	0	0	0	0	0
a775f95df21ae13ac9d0ed309ea66efb	k__Fungi	p__Ascomycota	c__Sordariomycetes	o__Hypocreales	f__Ophiocordycipitaceae	g__	s__	0	0	0	0	30	0	0	0	0	0	0	0
b6b954d650e7ee53c04300f147f25b25	k__Fungi	p__	c__	o__	f__	g__	s__	0	0	0	0	0	30	0	0	0	0	0	0
39842be851ba0e3192164d8394935816	k__Chromista	p__unidentified	c__unidentified	o__unidentified	f__unidentified	g__unidentified	s__unidentified	0	0	0	0	0	0	30	0	0	0	0	0
b483b471998ee7e730882490dcb5743d	k__Fungi	p__Glomeromycota	c__Glomeromycetes	o__Glomerales	f__Glomeraceae	g__unidentified	s__unidentified	0	0	0	0	0	0	30	0	0	0	0	0
c723d629c6d2ee6927134f021b88d257	k__Fungi	p__unidentified	c__unidentified	o__unidentified	f__unidentified	g__unidentified	s__unidentified	0	0	0	0	0	0	30	0	0	0	0	0
5984272ba2685c56e320e58cae7b8295	k__Fungi	p__unidentified	c__unidentified	o__unidentified	f__unidentified	g__unidentified	s__unidentified	0	0	0	0	0	0	24	0	6	0	0	0
7185fc3813121642166ec08e86fc1695	k__Fungi	p__Ascomycota	c__Dothideomycetes	o__Dothideales	f__Aureobasidiaceae	g__Aureobasidium	s__Aureobasidium_pullulans	0	0	0	0	0	0	18	0	12	0	0	0
03e16a8b40284174a859b4e43108b3ab	k__Fungi	p__Ascomycota	c__Pezizomycetes	o__Pezizales	f__Pyronemataceae	g__Scutellinia	s__Scutellinia_scutellata	0	0	0	0	0	0	0	30	0	0	0	0
4a043a48821dc1c6147f6e2c0474a7b0	k__Fungi	p__Basidiomycota	c__Microbotryomycetes	o__Microbotryomycetes_ord_Incertae_sedis	f__Chrysozymaceae	g__	s__	0	0	0	0	0	0	0	30	0	0	0	0
c420246e9e876898b73ac2226a4ccfad	k__Fungi	p__Ascomycota	c__Leotiomycetes	o__Helotiales	f__	g__	s__	0	0	0	0	0	0	0	30	0	0	0	0
80fceebbb364b6e283761365c1898ece	k__Fungi	p__Glomeromycota	c__Glomeromycetes	o__Glomerales	f__Glomeraceae	g__unidentified	s__unidentified	0	0	0	0	0	0	0	0	0	30	0	0
271ee21384b451a47317f0cb0e98e71f	k__Fungi	p__Ascomycota	c__Leotiomycetes	o__Helotiales	f__Myxotrichaceae	g__Oidiodendron	s__Oidiodendron_flavum	0	0	0	0	0	0	0	0	0	0	30	0
df54470b4b95dbe9169938bfb778fd08	k__Fungi	p__	c__	o__	f__	g__	s__	9	0	0	14	6	0	0	0	0	0	0	0
7459c73fc057c4e3736debbf7e23f5ab	k__Fungi	p__unidentified	c__unidentified	o__unidentified	f__unidentified	g__unidentified	s__unidentified	0	29	0	0	0	0	0	0	0	0	0	0
4ba9982e3521db05c4241e55dcea9f88	k__Fungi	p__Basidiomycota	c__Agaricomycetes	o__Agaricales	f__Cortinariaceae	g__Cortinarius	s__unidentified	0	29	0	0	0	0	0	0	0	0	0	0
1b63581c431d89c80c4c0be62eff2a5e	k__Fungi	p__Basidiomycota	c__Microbotryomycetes	o__Microbotryomycetes_ord_Incertae_sedis	f__Chrysozymaceae	g__Udeniozyma	s__Udeniozyma_ferulica	0	0	29	0	0	0	0	0	0	0	0	0
92c841a36ebde82ca41c4d259ffe2d1a	k__Fungi	p__Ascomycota	c__Leotiomycetes	o__	f__	g__	s__	0	0	29	0	0	0	0	0	0	0	0	0
1e9b85541535bf7a73b8412ca04fe378	k__Fungi	p__unidentified	c__unidentified	o__unidentified	f__unidentified	g__unidentified	s__unidentified	0	0	29	0	0	0	0	0	0	0	0	0
6f88659926277b12f929fee517420357	k__Fungi	p__Ascomycota	c__Leotiomycetes	o__Helotiales	f__Helotiaceae	g__Tetracladium	s__unidentified	0	0	0	0	29	0	0	0	0	0	0	0
e43ea4878ecf593666209bc1be725210	k__Fungi	p__unidentified	c__unidentified	o__unidentified	f__unidentified	g__unidentified	s__unidentified	0	0	0	0	29	0	0	0	0	0	0	0
1251eccbca0262bc664aeba8683835d8	k__Fungi	p__unidentified	c__unidentified	o__unidentified	f__unidentified	g__unidentified	s__unidentified	0	0	0	0	29	0	0	0	0	0	0	0
cd96470509e44ef7d4683c8c7bc275b5	k__Fungi	p__unidentified	c__unidentified	o__unidentified	f__unidentified	g__unidentified	s__unidentified	0	0	0	0	29	0	0	0	0	0	0	0
aed9901082164f7036d8c4f316b6bbcc	k__Fungi	p__Ascomycota	c__Dothideomycetes	o__Capnodiales	f__Cladosporiaceae	g__Rachicladosporium	s__unidentified	0	0	0	0	0	0	29	0	0	0	0	0
14600af536e6d9c08ce3e9a8463382dd	k__Fungi	p__Ascomycota	c__Dothideomycetes	o__Pleosporales	f__unidentified	g__unidentified	s__unidentified	0	0	0	0	0	0	29	0	0	0	0	0
501e24e017b0ef6b5310e7fac1c4ccaa	k__Fungi	p__unidentified	c__unidentified	o__unidentified	f__unidentified	g__unidentified	s__unidentified	0	0	0	0	0	0	13	16	0	0	0	0
b8a0624aa1511465c8cd0279541ece67	k__Fungi	p__	c__	o__	f__	g__	s__	0	0	0	0	0	0	0	29	0	0	0	0
42b75dbb7a89cc4a7f14a6f5d7696d95	k__Fungi	p__	c__	o__	f__	g__	s__	0	0	0	0	0	0	0	29	0	0	0	0
a207c35f87d0f9c96a5aaf0185bf338e	k__Fungi	p__Ascomycota	c__Leotiomycetes	o__	f__	g__	s__	0	0	0	0	0	0	0	29	0	0	0	0
41bfdaaec60530ea7df0c8ff98ad895c	k__Fungi	p__Ascomycota	c__	o__	f__	g__	s__	0	0	0	0	0	0	0	29	0	0	0	0
6735fc8415dd9f0e0eb6017f542ee9a9	k__Fungi	p__Ascomycota	c__	o__	f__	g__	s__	0	0	0	0	0	0	0	25	0	0	4	0
7758a5268727dc1bffa6b165ed5e014f	k__Fungi	p__Ascomycota	c__Dothideomycetes	o__Pleosporales	f__Pleosporaceae	g__Stemphylium	s__Stemphylium_vesicarium	0	0	0	0	0	0	0	0	29	0	0	0
bd7d595966adcb20b43f66fb83f65d2a	k__Fungi	p__Ascomycota	c__Leotiomycetes	o__Helotiales	f__Helotiales_fam_Incertae_sedis	g__Collembolispora	s__Collembolispora_barbata	0	0	0	0	0	0	0	0	29	0	0	0
7ab764830ba9c9c2279be4b8207e4d90	k__Fungi	p__Basidiomycota	c__Agaricomycetes	o__Agaricales	f__Lycoperdaceae	g__	s__	0	0	0	0	0	0	0	0	0	0	0	29
e4ad376e26f20826df9e3712810cf8c9	k__Fungi	p__Basidiomycota	c__Agaricomycetes	o__Agaricales	f__Cortinariaceae	g__Cortinarius	s__	28	0	0	0	0	0	0	0	0	0	0	0
74d98ad8642ec01d507578f8749cee0a	k__Fungi	p__unidentified	c__unidentified	o__unidentified	f__unidentified	g__unidentified	s__unidentified	3	4	21	0	0	0	0	0	0	0	0	0
8291868d4218fc0644a86c70f07d0251	k__Fungi	p__unidentified	c__unidentified	o__unidentified	f__unidentified	g__unidentified	s__unidentified	2	0	12	0	0	14	0	0	0	0	0	0
cdf29d871625d8da560279f59c0a7b0c	k__Fungi	p__unidentified	c__unidentified	o__unidentified	f__unidentified	g__unidentified	s__unidentified	0	23	0	5	0	0	0	0	0	0	0	0
30af4fc8381e582be3022a7b382d2791	k__Fungi	p__Ascomycota	c__Sordariomycetes	o__Hypocreales	f__	g__	s__	0	7	0	21	0	0	0	0	0	0	0	0
5dd8e66b3c6151e0b22f96c4257b065b	k__Fungi	p__Basidiomycota	c__Tremellomycetes	o__Cystofilobasidiales	f__Cystofilobasidiaceae	g__Cystofilobasidium	s__Cystofilobasidium_infirmominiatum	0	0	28	0	0	0	0	0	0	0	0	0
eeb6c25e1446ea2b5d53034fe45eddc4	k__Fungi	p__unidentified	c__unidentified	o__unidentified	f__unidentified	g__unidentified	s__unidentified	0	0	28	0	0	0	0	0	0	0	0	0
4c6da24bc0b9a4659ad891fd51f8ff8e	k__Fungi	p__Basidiomycota	c__Agaricomycetes	o__Sebacinales	f__Sebacinaceae	g__Sebacina	s__unidentified	0	0	28	0	0	0	0	0	0	0	0	0
7ce05dee862c256e5d98db7ece8c68bc	k__Fungi	p__Ascomycota	c__Leotiomycetes	o__Helotiales	f__Leotiaceae	g__Pezoloma	s__Pezoloma_ericae	0	0	28	0	0	0	0	0	0	0	0	0
d95f0a79d9cbd2c5a52452ad4a38cbe2	k__Fungi	p__Ascomycota	c__Leotiomycetes	o__Helotiales	f__Hyaloscyphaceae	g__Tetrachaetum	s__unidentified	0	0	8	9	0	11	0	0	0	0	0	0
e017998323eaa7ac7b74869155a9f887	k__Fungi	p__unidentified	c__unidentified	o__unidentified	f__unidentified	g__unidentified	s__unidentified	0	0	0	28	0	0	0	0	0	0	0	0
dd0e3f994144b09f311de0ea19be6013	k__Fungi	p__Ascomycota	c__Dothideomycetes	o__Venturiales	f__Venturiaceae	g__unidentified	s__unidentified	0	0	0	0	28	0	0	0	0	0	0	0
8f276fdbe3cd3d2471c3b4dd7a69cde7	k__Fungi	p__unidentified	c__unidentified	o__unidentified	f__unidentified	g__unidentified	s__unidentified	0	0	0	0	28	0	0	0	0	0	0	0
d53d72b7653b1e47912bbf3d24430cd3	k__Fungi	p__Mucoromycota	c__Mucoromycetes	o__Mucorales	f__Cunninghamellaceae	g__Absidia	s__Absidia_glauca	0	0	0	0	28	0	0	0	0	0	0	0
e870086097884755fb6e750b896bca4f	k__Fungi	p__Ascomycota	c__	o__	f__	g__	s__	0	0	0	0	28	0	0	0	0	0	0	0
4c7168dab35b1e751191f43f7dc9d2a6	k__Fungi	p__unidentified	c__unidentified	o__unidentified	f__unidentified	g__unidentified	s__unidentified	0	0	0	0	28	0	0	0	0	0	0	0
cb17a0ac5160142c4aa52c5bf7fa1c55	k__Fungi	p__unidentified	c__unidentified	o__unidentified	f__unidentified	g__unidentified	s__unidentified	0	0	0	0	28	0	0	0	0	0	0	0
3bd1dad5f63ad3f0e6a4c1652679df32	k__Fungi	p__Ascomycota	c__Lecanoromycetes	o__unidentified	f__unidentified	g__unidentified	s__unidentified	0	0	0	0	0	28	0	0	0	0	0	0
8ff36f3f368af56e126d6edb9693b7da	k__Fungi	p__Ascomycota	c__Sordariomycetes	o__Hypocreales	f__Nectriaceae	g__Ilyonectria	s__	0	0	0	0	0	28	0	0	0	0	0	0
c751835cd28b9842ab7db85f02dea695	k__Fungi	p__unidentified	c__unidentified	o__unidentified	f__unidentified	g__unidentified	s__unidentified	0	0	0	0	0	28	0	0	0	0	0	0
c3c66e8a478bc967c79b5d664928b868	k__Fungi	p__unidentified	c__unidentified	o__unidentified	f__unidentified	g__unidentified	s__unidentified	0	0	0	0	0	0	28	0	0	0	0	0
8ece05a3c27df9686714a3eb35f2c7cb	k__Fungi	p__	c__	o__	f__	g__	s__	0	0	0	0	0	0	28	0	0	0	0	0
dcc5569daccda3235f62cec1cbb7d793	k__Fungi	p__Ascomycota	c__Leotiomycetes	o__Helotiales	f__Rutstroemiaceae	g__unidentified	s__unidentified	0	0	0	0	0	0	18	0	10	0	0	0
7403cc86d2ed60cf323d334081b897eb	k__Fungi	p__unidentified	c__unidentified	o__unidentified	f__unidentified	g__unidentified	s__unidentified	0	0	0	0	0	0	0	28	0	0	0	0
338b097dfac1a2e5aecd61ff338a6ec1	k__Fungi	p__Ascomycota	c__Sordariomycetes	o__Coniochaetales	f__Coniochaetaceae	g__Coniochaeta	s__Coniochaeta_cateniformis	0	0	0	0	0	0	0	28	0	0	0	0
7f846a4be6410a95acdbf6007e5bd157	k__Fungi	p__Ascomycota	c__Eurotiomycetes	o__Eurotiales	f__Trichocomaceae	g__Rasamsonia	s__unidentified	0	0	0	0	0	0	0	28	0	0	0	0
8f2442b870c74b8c888faef50f05fae4	k__Fungi	p__Ascomycota	c__Eurotiomycetes	o__Chaetothyriales	f__Trichomeriaceae	g__Knufia	s__	0	0	0	0	0	0	0	28	0	0	0	0
6f61cf5ae064257000705695ac630ad1	k__Fungi	p__Ascomycota	c__Sordariomycetes	o__Sordariales	f__Lasiosphaeriaceae	g__Schizothecium	s__Schizothecium_miniglutinans	0	0	0	0	0	0	0	18	0	0	10	0
a4e8c00280e1b6e3c93e43e1ddca0729	k__Fungi	p__Ascomycota	c__Dothideomycetes	o__Capnodiales	f__Cladosporiaceae	g__	s__	0	0	0	0	0	0	0	0	28	0	0	0
9afbd4bbda45890cf543c79cc1ac047b	k__Fungi	p__Ascomycota	c__Sordariomycetes	o__unidentified	f__unidentified	g__unidentified	s__unidentified	0	0	0	0	0	0	0	0	28	0	0	0
e36aac28c571b16b1073907566ef2a77	k__Fungi	p__Glomeromycota	c__	o__	f__	g__	s__	0	0	0	0	0	0	0	0	28	0	0	0
718b97374f8dec3b47c4c44807e85f04	k__Fungi	p__unidentified	c__unidentified	o__unidentified	f__unidentified	g__unidentified	s__unidentified	0	0	0	0	0	0	0	0	28	0	0	0
3cbd66d0a7c7902b1e4478706bfdd0ce	k__Fungi	p__unidentified	c__unidentified	o__unidentified	f__unidentified	g__unidentified	s__unidentified	0	0	0	0	0	0	0	0	28	0	0	0
3a10da2b6d8d0b2d7bef5b66ff163f60	k__Fungi	p__Ascomycota	c__Sordariomycetes	o__Diaporthales	f__Valsaceae	g__Cytospora	s__	0	0	0	0	0	0	0	0	28	0	0	0
c2aa56563d8d71c578b2be26c38b299c	k__Fungi	p__	c__	o__	f__	g__	s__	0	0	0	0	0	0	0	0	24	0	0	4
2e196940fa618a8fa67ae8046a142537	k__Fungi	p__Basidiomycota	c__Agaricomycetes	o__Agaricales	f__Clavariaceae	g__Clavaria	s__unidentified	0	0	0	0	0	0	0	0	0	0	0	28
5d58e62f296f17bc37b88f89c55b9bcb	k__Fungi	p__Ascomycota	c__Sordariomycetes	o__Hypocreales	f__Nectriaceae	g__Ilyonectria	s__	0	27	0	0	0	0	0	0	0	0	0	0
4bb578253a6f56466b571cd772ca1051	k__Fungi	p__Mucoromycota	c__Umbelopsidomycetes	o__Umbelopsidales	f__Umbelopsidaceae	g__Umbelopsis	s__Umbelopsis_ramanniana	0	27	0	0	0	0	0	0	0	0	0	0
b665b6b7f6f4b899a01a48c4b8cf0814	k__Fungi	p__Ascomycota	c__Sordariomycetes	o__Coniochaetales	f__Coniochaetaceae	g__	s__	0	27	0	0	0	0	0	0	0	0	0	0
dece00b2970c6b8c0c974d2c924c3839	k__Fungi	p__Ascomycota	c__Sordariomycetes	o__Hypocreales	f__Cordycipitaceae	g__Lecanicillium	s__	0	21	0	6	0	0	0	0	0	0	0	0
b0c7634eee4035c2c5fb3294828d2fee	k__Chromista	p__unidentified	c__unidentified	o__unidentified	f__unidentified	g__unidentified	s__unidentified	0	10	0	17	0	0	0	0	0	0	0	0
56748d3e4b5ca99b936f36ab323aa992	k__Fungi	p__Glomeromycota	c__Glomeromycetes	o__Glomerales	f__Claroideoglomeraceae	g__unidentified	s__unidentified	0	0	27	0	0	0	0	0	0	0	0	0
6c1fe82777323367176cc699e028813b	k__Fungi	p__unidentified	c__unidentified	o__unidentified	f__unidentified	g__unidentified	s__unidentified	0	0	27	0	0	0	0	0	0	0	0	0
4a0d6acb913a47ce8c2f6ca182f0a2ea	k__Fungi	p__Basidiomycota	c__Microbotryomycetes	o__Leucosporidiales	f__unidentified	g__unidentified	s__unidentified	0	0	27	0	0	0	0	0	0	0	0	0
6f898b3f89b2b4c3eeef3e42763b82ad	k__Fungi	p__unidentified	c__unidentified	o__unidentified	f__unidentified	g__unidentified	s__unidentified	0	0	27	0	0	0	0	0	0	0	0	0
351c81f74e868e8d142def01b73cff97	k__Fungi	p__Basidiomycota	c__Microbotryomycetes	o__Microbotryomycetes_ord_Incertae_sedis	f__Microbotryomycetes_fam_Incertae_sedis	g__Curvibasidium	s__Curvibasidium_cygneicollum	0	0	0	0	27	0	0	0	0	0	0	0
050d45f199dee4e57f3a44bcd5f6122d	k__Fungi	p__unidentified	c__unidentified	o__unidentified	f__unidentified	g__unidentified	s__unidentified	0	0	0	0	27	0	0	0	0	0	0	0
43b8b3e23cbb6fd341a5d1d45fb03cd8	k__Fungi	p__	c__	o__	f__	g__	s__	0	0	0	0	27	0	0	0	0	0	0	0
43d6e01e2062651ceff7bc4120ef4c51	k__Fungi	p__unidentified	c__unidentified	o__unidentified	f__unidentified	g__unidentified	s__unidentified	0	0	0	0	27	0	0	0	0	0	0	0
f3afd55e3070547c0fe1641e113988bb	k__Fungi	p__unidentified	c__unidentified	o__unidentified	f__unidentified	g__unidentified	s__unidentified	0	0	0	0	0	27	0	0	0	0	0	0
fa42a94c3dba8b58093452f8824466ff	k__Fungi	p__	c__	o__	f__	g__	s__	0	0	0	0	0	0	27	0	0	0	0	0
1ff35b11cf810bfd5ad4e76907054ce5	k__Fungi	p__Glomeromycota	c__Glomeromycetes	o__Glomerales	f__Glomeraceae	g__unidentified	s__unidentified	0	0	0	0	0	0	27	0	0	0	0	0
d6fb27c51e7160c3bc5baf0f590f6127	k__Fungi	p__Ascomycota	c__Dothideomycetes	o__Capnodiales	f__Teratosphaeriaceae	g__Devriesia	s__Devriesia_americana	0	0	0	0	0	0	27	0	0	0	0	0
83e7a5b7c156fd602dea0ef034937668	k__Fungi	p__	c__	o__	f__	g__	s__	0	0	0	0	0	0	27	0	0	0	0	0
d3493d3412d01221d7f4c292ea0a5465	k__Fungi	p__Ascomycota	c__Dothideomycetes	o__Capnodiales	f__Mycosphaerellaceae	g__Zymoseptoria	s__Zymoseptoria_verkleyi	0	0	0	0	0	0	24	3	0	0	0	0
f5bcdf1010a8585d05def4c9551d970f	k__Fungi	p__Ascomycota	c__Dothideomycetes	o__	f__	g__	s__	0	0	0	0	0	0	19	0	0	8	0	0
2b654fa92bf21f60de9bb64b9c17c19c	k__Fungi	p__unidentified	c__unidentified	o__unidentified	f__unidentified	g__unidentified	s__unidentified	0	0	0	0	0	0	19	0	8	0	0	0
a0c6669a1dcffba7bde3720e81bbc738	k__Fungi	p__Ascomycota	c__Leotiomycetes	o__	f__	g__	s__	0	0	0	0	0	0	0	27	0	0	0	0
378cd82482b5c3cbecfe2ace5e236b67	k__Fungi	p__unidentified	c__unidentified	o__unidentified	f__unidentified	g__unidentified	s__unidentified	0	0	0	0	0	0	0	27	0	0	0	0
421be169f3d01d9923ff58400d43e4e2	k__Fungi	p__Basidiomycota	c__Agaricomycetes	o__Boletales	f__Coniophoraceae	g__Coniophora	s__Coniophora_puteana	0	0	0	0	0	0	0	27	0	0	0	0
2686812f53289e3091fdc0f2db607a2b	k__Fungi	p__Glomeromycota	c__Glomeromycetes	o__Diversisporales	f__Acaulosporaceae	g__Acaulospora	s__Acaulospora_pustulata	0	0	0	0	0	0	0	27	0	0	0	0
ee429c8f9c4860d7448a950bafc4cf73	k__Fungi	p__unidentified	c__unidentified	o__unidentified	f__unidentified	g__unidentified	s__unidentified	0	0	0	0	0	0	0	27	0	0	0	0
b372a78c711b2a58baf2c137a846256a	k__Fungi	p__	c__	o__	f__	g__	s__	0	0	0	0	0	0	0	19	0	8	0	0
4809c8ad6ba043372712275f32026109	k__Fungi	p__Ascomycota	c__Sordariomycetes	o__Sordariales	f__Sordariales_fam_Incertae_sedis	g__Conlarium	s__unidentified	0	0	0	0	0	0	0	7	20	0	0	0
84b46f562e1d639c0e734446f2ed38f3	k__Fungi	p__Glomeromycota	c__Glomeromycetes	o__Glomerales	f__Glomeraceae	g__unidentified	s__unidentified	0	0	0	0	0	0	0	0	27	0	0	0
4629fb96a284308be4fa45e93dbfb50b	k__Fungi	p__Glomeromycota	c__Glomeromycetes	o__Glomerales	f__Glomeraceae	g__unidentified	s__unidentified	0	0	0	0	0	0	0	0	27	0	0	0
1581c20724c2aa9ff290d802ba8ef01d	k__Fungi	p__unidentified	c__unidentified	o__unidentified	f__unidentified	g__unidentified	s__unidentified	0	0	0	0	0	0	0	0	27	0	0	0
70ebefddaea021b33558194182811b62	k__Fungi	p__unidentified	c__unidentified	o__unidentified	f__unidentified	g__unidentified	s__unidentified	0	0	0	0	0	0	0	0	27	0	0	0
1c848231a4de40a7df5ce5b3db9f723a	k__Fungi	p__unidentified	c__unidentified	o__unidentified	f__unidentified	g__unidentified	s__unidentified	0	0	0	0	0	0	0	0	16	11	0	0
c508d20c5d8d069acf486f9a5e40062c	k__Fungi	p__Ascomycota	c__Sordariomycetes	o__Sordariales	f__	g__	s__	0	0	0	0	0	0	0	0	0	0	0	27
8cda1271f1693e21b2460caf1c700977	k__Fungi	p__unidentified	c__unidentified	o__unidentified	f__unidentified	g__unidentified	s__unidentified	10	0	0	0	0	16	0	0	0	0	0	0
fd4349fa2a53325e0104e9264adf47a7	k__Fungi	p__unidentified	c__unidentified	o__unidentified	f__unidentified	g__unidentified	s__unidentified	0	15	0	11	0	0	0	0	0	0	0	0
5449915f7306a42091c8d629722ac3ea	k__Fungi	p__Mucoromycota	c__Endogonomycetes	o__Endogonales	f__unidentified	g__unidentified	s__unidentified	0	0	9	0	0	17	0	0	0	0	0	0
aa8f6d59335674055686f8e6869f34bb	k__Fungi	p__	c__	o__	f__	g__	s__	0	0	0	26	0	0	0	0	0	0	0	0
7afd70a6d45b15d0e0db07b36f1ffd7a	k__Fungi	p__	c__	o__	f__	g__	s__	0	0	0	0	26	0	0	0	0	0	0	0
214893b56212a01c68733abbed16ffd4	k__Fungi	p__unidentified	c__unidentified	o__unidentified	f__unidentified	g__unidentified	s__unidentified	0	0	0	0	3	0	16	7	0	0	0	0
af3b2549ab90700e891b00432bf00847	k__Fungi	p__Ascomycota	c__Sordariomycetes	o__Hypocreales	f__Nectriaceae	g__	s__	0	0	0	0	0	26	0	0	0	0	0	0
19c5ec2190a5319aba98c43db7c7c9a2	k__Fungi	p__unidentified	c__unidentified	o__unidentified	f__unidentified	g__unidentified	s__unidentified	0	0	0	0	0	26	0	0	0	0	0	0
e29f1d2ac2def68c1c6fd17a9eefa128	k__Fungi	p__Basidiomycota	c__Agaricomycetes	o__Agaricales	f__Cortinariaceae	g__Cortinarius	s__	0	0	0	0	0	26	0	0	0	0	0	0
b258c80a52f45473e317c9832bae3176	k__Fungi	p__unidentified	c__unidentified	o__unidentified	f__unidentified	g__unidentified	s__unidentified	0	0	0	0	0	0	26	0	0	0	0	0
d7183bc7df337e8b125e23f073641ddb	k__Fungi	p__Ascomycota	c__Sordariomycetes	o__Sordariales	f__Sordariaceae	g__	s__	0	0	0	0	0	0	26	0	0	0	0	0
aa9a3fd6d000ae63e0a6535c7409b4d3	k__Fungi	p__Chytridiomycota	c__Spizellomycetes	o__Spizellomycetales	f__Spizellomycetaceae	g__Spizellomyces	s__unidentified	0	0	0	0	0	0	26	0	0	0	0	0
6a9f853c18eaa442f3bb554a45a258ea	k__Fungi	p__Ascomycota	c__Dothideomycetes	o__Tubeufiales	f__Tubeufiaceae	g__unidentified	s__unidentified	0	0	0	0	0	0	26	0	0	0	0	0
2b09a69a1151129d42483de7b238b1f3	k__Fungi	p__	c__	o__	f__	g__	s__	0	0	0	0	0	0	0	26	0	0	0	0
58c83a7121ea67648794237a7dc59147	k__Fungi	p__	c__	o__	f__	g__	s__	0	0	0	0	0	0	0	26	0	0	0	0
0b228681f148ad0e2c6f220685a93eef	k__Fungi	p__unidentified	c__unidentified	o__unidentified	f__unidentified	g__unidentified	s__unidentified	0	0	0	0	0	0	0	0	26	0	0	0
28cfc11782511db650406da6a80b4173	k__Fungi	p__Mortierellomycota	c__Mortierellomycetes	o__Mortierellales	f__Mortierellaceae	g__	s__	0	0	0	0	0	0	0	0	0	26	0	0
86a3ac68c278baf1e297b9f1d5d89b20	k__Fungi	p__Ascomycota	c__Dothideomycetes	o__Capnodiales	f__Teratosphaeriaceae	g__Bryochiton	s__unidentified	0	0	0	0	0	0	0	0	0	0	26	0
a172962d72cda025d6600717076de157	k__Fungi	p__unidentified	c__unidentified	o__unidentified	f__unidentified	g__unidentified	s__unidentified	0	0	0	0	0	0	0	0	0	0	0	26
a17cc30d526183b3625cee592305e7fe	k__Fungi	p__	c__	o__	f__	g__	s__	0	25	0	0	0	0	0	0	0	0	0	0
06b07a22da84b5fc3edd44903aac1f7b	k__Fungi	p__Ascomycota	c__Sordariomycetes	o__Hypocreales	f__Ophiocordycipitaceae	g__Ophiocordyceps	s__Ophiocordyceps_macroacicularis	0	15	0	0	10	0	0	0	0	0	0	0
247457f81cfd7e79103ba26fc670049b	k__Fungi	p__unidentified	c__unidentified	o__unidentified	f__unidentified	g__unidentified	s__unidentified	0	0	25	0	0	0	0	0	0	0	0	0
18bea46f0664fe957a25a2793730edfb	k__Fungi	p__Ascomycota	c__Saccharomycetes	o__Saccharomycetales	f__Saccharomycetales_fam_Incertae_sedis	g__Candida	s__	0	0	0	25	0	0	0	0	0	0	0	0
08650291e3b53332671d21e7f67abb06	k__Fungi	p__Basidiomycota	c__Agaricomycetes	o__Sebacinales	f__Sebacinaceae	g__Sebacina	s__unidentified	0	0	0	25	0	0	0	0	0	0	0	0
12825dbb1aa9526995f3c155563a14fd	k__Fungi	p__Ascomycota	c__Leotiomycetes	o__	f__	g__	s__	0	0	0	0	25	0	0	0	0	0	0	0
9c3d6facca608f161d651d31d0477fda	k__Fungi	p__unidentified	c__unidentified	o__unidentified	f__unidentified	g__unidentified	s__unidentified	0	0	0	0	25	0	0	0	0	0	0	0
50646fdc22bb0b2c1ea10b7b1ddf5256	k__Fungi	p__unidentified	c__unidentified	o__unidentified	f__unidentified	g__unidentified	s__unidentified	0	0	0	0	0	25	0	0	0	0	0	0
4792ea33e131ab2509fd32895b5ed20f	k__Fungi	p__Basidiomycota	c__Agaricomycetes	o__Polyporales	f__Meruliaceae	g__Scopuloides	s__unidentified	0	0	0	0	0	25	0	0	0	0	0	0
69ec6265ce58b35ba3b03c3b65f06db4	k__Fungi	p__unidentified	c__unidentified	o__unidentified	f__unidentified	g__unidentified	s__unidentified	0	0	0	0	0	0	25	0	0	0	0	0
3b513a093c59e14c8674d46c8be4bcde	k__Fungi	p__unidentified	c__unidentified	o__unidentified	f__unidentified	g__unidentified	s__unidentified	0	0	0	0	0	0	25	0	0	0	0	0
8a87fc94a4124c681108eae9c73c315a	k__Fungi	p__unidentified	c__unidentified	o__unidentified	f__unidentified	g__unidentified	s__unidentified	0	0	0	0	0	0	25	0	0	0	0	0
5b70449cdf26004c9e19ee2822b4e10e	k__Fungi	p__unidentified	c__unidentified	o__unidentified	f__unidentified	g__unidentified	s__unidentified	0	0	0	0	0	0	25	0	0	0	0	0
7a3e9f7a444ea600b680510f307fa096	k__Fungi	p__unidentified	c__unidentified	o__unidentified	f__unidentified	g__unidentified	s__unidentified	0	0	0	0	0	0	25	0	0	0	0	0
bc6ac87a1fe1d434fd1000e9959d595d	k__Fungi	p__Ascomycota	c__Dothideomycetes	o__Pleosporales	f__Didymellaceae	g__	s__	0	0	0	0	0	0	25	0	0	0	0	0
0d19dd4fb4e41548428e7f6f2576acc9	k__Fungi	p__Basidiomycota	c__Agaricomycetes	o__	f__	g__	s__	0	0	0	0	0	0	25	0	0	0	0	0
f703f04e0ae0590eefeed7ddc0e768a5	k__Fungi	p__Ascomycota	c__Sordariomycetes	o__Diaporthales	f__Valsaceae	g__Valsa	s__Valsa_fabianae	0	0	0	0	0	0	25	0	0	0	0	0
e0acc488ef399d9f0a1e022958e8e3c8	k__Fungi	p__Ascomycota	c__Dothideomycetes	o__Pleosporales	f__Pleosporales_fam_Incertae_sedis	g__Flavomyces	s__Flavomyces_fulophazii	0	0	0	0	0	0	25	0	0	0	0	0
4ee775fb9dac975d73bd837fd81ed576	k__Fungi	p__Basidiomycota	c__Tremellomycetes	o__Tremellales	f__Bulleribasidiaceae	g__Dioszegia	s__Dioszegia_butyracea	0	0	0	0	0	0	0	25	0	0	0	0
72662ea33bdaeb084b900e58fb16862c	k__Fungi	p__Glomeromycota	c__Glomeromycetes	o__Diversisporales	f__Acaulosporaceae	g__Acaulospora	s__	0	0	0	0	0	0	0	25	0	0	0	0
7a04bfff227eae70421524cfbe7a7029	k__Fungi	p__unidentified	c__unidentified	o__unidentified	f__unidentified	g__unidentified	s__unidentified	0	0	0	0	0	0	0	25	0	0	0	0
e400eb087e6c25e9fe7462c268c8b4c4	k__Fungi	p__Ascomycota	c__Pezizomycetes	o__Pezizales	f__Pezizaceae	g__unidentified	s__unidentified	0	0	0	0	0	0	0	25	0	0	0	0
f6c108e9602a2b5ac86abd80a1bff781	k__Fungi	p__unidentified	c__unidentified	o__unidentified	f__unidentified	g__unidentified	s__unidentified	0	0	0	0	0	0	0	25	0	0	0	0
a905c328a6a7331344865d3a7bab48d5	Unassigned	p__	c__	o__	f__	g__	s__	0	0	0	0	0	0	0	25	0	0	0	0
a2064bc646b39be11d34ed3bc30b3c37	k__Fungi	p__unidentified	c__unidentified	o__unidentified	f__unidentified	g__unidentified	s__unidentified	0	0	0	0	0	0	0	11	0	0	0	14
10718ae943847d45ae01efe3cb2624cf	k__Fungi	p__unidentified	c__unidentified	o__unidentified	f__unidentified	g__unidentified	s__unidentified	0	0	0	0	0	0	0	0	25	0	0	0
73ba13e67f2165635288c959371dfa60	k__Fungi	p__Ascomycota	c__Sordariomycetes	o__Xylariales	f__Microdochiaceae	g__Microdochium	s__Microdochium_phragmitis	0	0	0	0	0	0	0	0	25	0	0	0
d9508d85ce066bc6d7ccc4d37fd860ab	k__Fungi	p__unidentified	c__unidentified	o__unidentified	f__unidentified	g__unidentified	s__unidentified	0	0	0	0	0	0	0	0	20	0	0	5
e9099f50a4e7e45d476f9f43aae68a91	k__Fungi	p__Ascomycota	c__Eurotiomycetes	o__Eurotiales	f__Trichocomaceae	g__Talaromyces	s__	0	0	0	0	0	0	0	0	0	25	0	0
f0f92904fd241dd7f1b8b936082c0e00	k__Fungi	p__Ascomycota	c__Sordariomycetes	o__Coniochaetales	f__Coniochaetaceae	g__Coniochaeta	s__	0	0	0	0	0	0	0	0	0	0	25	0
82f3d438bd1fa1e2aed3b89630faca49	k__Fungi	p__Basidiomycota	c__Microbotryomycetes	o__Microbotryomycetes_ord_Incertae_sedis	f__Chrysozymaceae	g__	s__	0	0	0	0	0	0	0	0	0	0	0	25
fcd7e5ddce43c23535f77b5bc1bbb443	k__Chromista	p__unidentified	c__unidentified	o__unidentified	f__unidentified	g__unidentified	s__unidentified	20	0	0	0	0	4	0	0	0	0	0	0
6f242e7964ef4307881781d3053b6f84	k__Fungi	p__Basidiomycota	c__Agaricomycetes	o__Agaricales	f__Tricholomataceae	g__Mycena	s__Mycena_abramsii	0	24	0	0	0	0	0	0	0	0	0	0
ef79b689a37a8c2dace05f545b83d338	k__Fungi	p__unidentified	c__unidentified	o__unidentified	f__unidentified	g__unidentified	s__unidentified	0	24	0	0	0	0	0	0	0	0	0	0
40e003f04a20f1daa8fb8a68c2d25fed	k__Fungi	p__unidentified	c__unidentified	o__unidentified	f__unidentified	g__unidentified	s__unidentified	0	17	0	2	5	0	0	0	0	0	0	0
3ceb084552e37d3dd8fd9b1a812497e0	k__Fungi	p__	c__	o__	f__	g__	s__	0	15	0	9	0	0	0	0	0	0	0	0
376ea0bbf64ae68880abd5d2ec3f63ef	k__Fungi	p__Basidiomycota	c__Cystobasidiomycetes	o__Erythrobasidiales	f__Erythrobasidiaceae	g__Erythrobasidium	s__Erythrobasidium_hasegawianum	0	5	0	8	0	0	0	7	4	0	0	0
18bbad2f3dca404c9f54d860da9176ba	k__Fungi	p__unidentified	c__unidentified	o__unidentified	f__unidentified	g__unidentified	s__unidentified	0	0	24	0	0	0	0	0	0	0	0	0
0d1d2f8fee3239c4737b9136779891bf	k__Fungi	p__	c__	o__	f__	g__	s__	0	0	24	0	0	0	0	0	0	0	0	0
973f53ce788791034b4fe7c8ca573e46	k__Fungi	p__	c__	o__	f__	g__	s__	0	0	24	0	0	0	0	0	0	0	0	0
4a714e758c132a46a4af1177967fa37a	k__Fungi	p__Basidiomycota	c__Agaricomycetes	o__Agaricales	f__Cortinariaceae	g__Cortinarius	s__	0	0	24	0	0	0	0	0	0	0	0	0
388ff812e7456c06dfa8ec75cac712e6	k__Fungi	p__Basidiomycota	c__Agaricomycetes	o__Agaricales	f__Cortinariaceae	g__Cortinarius	s__	0	0	24	0	0	0	0	0	0	0	0	0
3f582317065a68d7126db3dd0ade5a3d	k__Fungi	p__Ascomycota	c__Dothideomycetes	o__Pleosporales	f__unidentified	g__unidentified	s__unidentified	0	0	24	0	0	0	0	0	0	0	0	0
fdd278a7e9b329a2f5be08b6e17a7c13	k__Fungi	p__unidentified	c__unidentified	o__unidentified	f__unidentified	g__unidentified	s__unidentified	0	0	24	0	0	0	0	0	0	0	0	0
08298a8f2bb05ee05174ae1bd16635f9	k__Fungi	p__Ascomycota	c__Eurotiomycetes	o__Eurotiales	f__Aspergillaceae	g__Aspergillus	s__Aspergillus_penicillioides	0	0	17	7	0	0	0	0	0	0	0	0
76167123077262bdd6aff2d51629f297	k__Fungi	p__unidentified	c__unidentified	o__unidentified	f__unidentified	g__unidentified	s__unidentified	0	0	0	24	0	0	0	0	0	0	0	0
3ab7665bc8482335303b27add0ddec48	k__Fungi	p__Ascomycota	c__Sordariomycetes	o__Hypocreales	f__Clavicipitaceae	g__unidentified	s__unidentified	0	0	0	24	0	0	0	0	0	0	0	0
160179e5d23c9a159c583d101f50fd8b	k__Fungi	p__unidentified	c__unidentified	o__unidentified	f__unidentified	g__unidentified	s__unidentified	0	0	0	0	24	0	0	0	0	0	0	0
6d0247403eb6ee0d8159f19f8dd79d26	k__Fungi	p__unidentified	c__unidentified	o__unidentified	f__unidentified	g__unidentified	s__unidentified	0	0	0	0	24	0	0	0	0	0	0	0
09ce211fe7559b9150fa9207b813be58	k__Fungi	p__unidentified	c__unidentified	o__unidentified	f__unidentified	g__unidentified	s__unidentified	0	0	0	0	0	24	0	0	0	0	0	0
ebc536bdfd563d9f09d0b6d99d43dd09	k__Fungi	p__Ascomycota	c__Eurotiomycetes	o__Chaetothyriales	f__Herpotrichiellaceae	g__Exophiala	s__Exophiala_opportunistica	0	0	0	0	0	0	24	0	0	0	0	0
3946d1194ffe38322adcba5c068667b3	k__Fungi	p__unidentified	c__unidentified	o__unidentified	f__unidentified	g__unidentified	s__unidentified	0	0	0	0	0	0	24	0	0	0	0	0
b1cdb3e57dd75a9458bdd9676669a7ea	k__Fungi	p__unidentified	c__unidentified	o__unidentified	f__unidentified	g__unidentified	s__unidentified	0	0	0	0	0	0	24	0	0	0	0	0
01fa4010aaab0dd2e570a443c11848fb	k__Fungi	p__unidentified	c__unidentified	o__unidentified	f__unidentified	g__unidentified	s__unidentified	0	0	0	0	0	0	24	0	0	0	0	0
a89cba63c1303e6b525114e69714a92c	k__Fungi	p__Glomeromycota	c__Glomeromycetes	o__Glomerales	f__Glomeraceae	g__unidentified	s__unidentified	0	0	0	0	0	0	20	0	0	4	0	0
bf4b1b1a094a1e519b34dc47468ced2a	k__Fungi	p__Ascomycota	c__Eurotiomycetes	o__Onygenales	f__	g__	s__	0	0	0	0	0	0	9	0	8	0	0	7
4eb6511eb757a878b62a7f92d9497e98	k__Fungi	p__	c__	o__	f__	g__	s__	0	0	0	0	0	0	0	24	0	0	0	0
250d554fa111b68b4683c4de3afffc97	k__Fungi	p__	c__	o__	f__	g__	s__	0	0	0	0	0	0	0	24	0	0	0	0
8ffcdb8dafe711a3c6d991138edb74d7	k__Fungi	p__	c__	o__	f__	g__	s__	0	0	0	0	0	0	0	24	0	0	0	0
cceefbaa0a4b250128880c8914b21712	k__Fungi	p__unidentified	c__unidentified	o__unidentified	f__unidentified	g__unidentified	s__unidentified	0	0	0	0	0	0	0	0	24	0	0	0
1f57c4b5abc6b89523fcb3ce6b3ac1d7	k__Fungi	p__unidentified	c__unidentified	o__unidentified	f__unidentified	g__unidentified	s__unidentified	0	0	0	0	0	0	0	0	24	0	0	0
0efc55c9f7aaaabddae960da732aaa9a	k__Fungi	p__Ascomycota	c__	o__	f__	g__	s__	0	0	0	0	0	0	0	0	24	0	0	0
ef346c458ba0529ebbbf10b7cf62d063	k__Fungi	p__Ascomycota	c__Sordariomycetes	o__Xylariales	f__unidentified	g__unidentified	s__unidentified	0	0	0	0	0	0	0	0	0	0	0	24
deb32f9df2787f8c5536065ed74dbfdc	k__Fungi	p__Ascomycota	c__Eurotiomycetes	o__Chaetothyriales	f__Herpotrichiellaceae	g__Cladophialophora	s__Cladophialophora_minutissima	23	0	0	0	0	0	0	0	0	0	0	0
56cef57bf30fc9a8076a9ccba5dffd02	k__Fungi	p__Ascomycota	c__Eurotiomycetes	o__Eurotiales	f__Aspergillaceae	g__Penicillium	s__Penicillium_roseopurpureum	23	0	0	0	0	0	0	0	0	0	0	0
213d1cecc4f560aee18a5bf3bc778b7d	k__Fungi	p__Ascomycota	c__Leotiomycetes	o__Helotiales	f__Hyaloscyphaceae	g__Lachnum	s__	23	0	0	0	0	0	0	0	0	0	0	0
cabdc03c17aeb887997d14efc6396483	k__Fungi	p__unidentified	c__unidentified	o__unidentified	f__unidentified	g__unidentified	s__unidentified	0	23	0	0	0	0	0	0	0	0	0	0
afdcecbf09620243a54b01bd0930309c	k__Fungi	p__Ascomycota	c__Sordariomycetes	o__	f__	g__	s__	0	23	0	0	0	0	0	0	0	0	0	0
5f30ca1883175f6a6b680a35f5d1d064	k__Fungi	p__Mortierellomycota	c__Mortierellomycetes	o__Mortierellales	f__Mortierellaceae	g__Mortierella	s__Mortierella_beljakovae	0	23	0	0	0	0	0	0	0	0	0	0
641ff61e8455e0b1edef7aacca8f9efa	k__Fungi	p__unidentified	c__unidentified	o__unidentified	f__unidentified	g__unidentified	s__unidentified	0	13	0	4	6	0	0	0	0	0	0	0
c24be3e82a0df39809c336ec5a20e6a6	k__Fungi	p__Ascomycota	c__Sordariomycetes	o__Hypocreales	f__Ophiocordycipitaceae	g__Polycephalomyces	s__	0	12	0	11	0	0	0	0	0	0	0	0
296af5583920d4342d446437d5b20cf4	k__Fungi	p__Ascomycota	c__	o__	f__	g__	s__	0	0	23	0	0	0	0	0	0	0	0	0
e2807d472417ff6e89c1229c1da4938e	k__Fungi	p__Ascomycota	c__Leotiomycetes	o__Helotiales	f__Helotiales_fam_Incertae_sedis	g__Leohumicola	s__unidentified	0	0	23	0	0	0	0	0	0	0	0	0
49a3d859fb4fc62b1418b320dea0260d	k__Fungi	p__Ascomycota	c__Eurotiomycetes	o__Chaetothyriales	f__unidentified	g__unidentified	s__unidentified	0	0	23	0	0	0	0	0	0	0	0	0
0a8bb8b52f518aec961859b79bcb7cfd	k__Fungi	p__Mortierellomycota	c__Mortierellomycetes	o__Mortierellales	f__Mortierellaceae	g__Mortierella	s__unidentified	0	0	0	23	0	0	0	0	0	0	0	0
0a3a8ccc94b75e0a5d55ae27e3764590	k__Fungi	p__	c__	o__	f__	g__	s__	0	0	0	0	23	0	0	0	0	0	0	0
4c8e23ea9c0d776995ec3ed029ca4ddc	k__Fungi	p__unidentified	c__unidentified	o__unidentified	f__unidentified	g__unidentified	s__unidentified	0	0	0	0	23	0	0	0	0	0	0	0
0cd281893cc61fd630b5998f1bba64df	k__Fungi	p__Mucoromycota	c__Umbelopsidomycetes	o__Umbelopsidales	f__Umbelopsidaceae	g__Umbelopsis	s__Umbelopsis_ramanniana	0	0	0	0	0	23	0	0	0	0	0	0
221b402f32558c3564c5c1df03da2a85	k__Fungi	p__Mortierellomycota	c__Mortierellomycetes	o__Mortierellales	f__Mortierellaceae	g__Mortierella	s__Mortierella_fatshederae	0	0	0	0	0	0	23	0	0	0	0	0
25ff7b5d9e43111770f56dd89a5ee3f7	k__Fungi	p__unidentified	c__unidentified	o__unidentified	f__unidentified	g__unidentified	s__unidentified	0	0	0	0	0	0	23	0	0	0	0	0
a78942b9b0a4da96a941d2851213e6ff	k__Fungi	p__	c__	o__	f__	g__	s__	0	0	0	0	0	0	23	0	0	0	0	0
7bb817b10ad73ce2aea15393a96c8868	k__Fungi	p__	c__	o__	f__	g__	s__	0	0	0	0	0	0	23	0	0	0	0	0
f3270ffaf93cbcc7a8d6fcee33f47275	k__Chromista	p__unidentified	c__unidentified	o__unidentified	f__unidentified	g__unidentified	s__unidentified	0	0	0	0	0	0	23	0	0	0	0	0
81d8e4b628ccbaefcd40f4ee1ba75b48	k__Fungi	p__	c__	o__	f__	g__	s__	0	0	0	0	0	0	23	0	0	0	0	0
b5958237954d74c9447766b88c6992c8	k__Fungi	p__Ascomycota	c__Eurotiomycetes	o__Chaetothyriales	f__Herpotrichiellaceae	g__Phialophora	s__Phialophora_livistonae	0	0	0	0	0	0	15	0	0	0	0	8
f443369afad4dbf8bf806269d684797b	k__Fungi	p__	c__	o__	f__	g__	s__	0	0	0	0	0	0	10	13	0	0	0	0
ac2d5878e6aebd5924bc0a562f4abbc3	k__Fungi	p__unidentified	c__unidentified	o__unidentified	f__unidentified	g__unidentified	s__unidentified	0	0	0	0	0	0	9	9	0	3	0	2
7ce83312ce8bb0850a0b835926020e2d	k__Fungi	p__Ascomycota	c__Dothideomycetes	o__Capnodiales	f__Teratosphaeriaceae	g__	s__	0	0	0	0	0	0	0	23	0	0	0	0
4d064a566abfca672952d2bc25863b14	k__Fungi	p__Ascomycota	c__Eurotiomycetes	o__	f__	g__	s__	0	0	0	0	0	0	0	23	0	0	0	0
c1e4672cc940e8706a98ed08366be6a8	k__Fungi	p__unidentified	c__unidentified	o__unidentified	f__unidentified	g__unidentified	s__unidentified	0	0	0	0	0	0	0	23	0	0	0	0
33721b0ebd9a2c7e93dffa3a18e66a26	k__Fungi	p__Ascomycota	c__Eurotiomycetes	o__Chaetothyriales	f__unidentified	g__unidentified	s__unidentified	0	0	0	0	0	0	0	0	23	0	0	0
950ede0ef8264db683472ff9b7fc4117	k__Fungi	p__Ascomycota	c__Leotiomycetes	o__Helotiales	f__Helotiaceae	g__	s__	0	0	0	0	0	0	0	0	23	0	0	0
9468d245e9fb0f849122eaa0373d180d	k__Fungi	p__Ascomycota	c__Leotiomycetes	o__Helotiales	f__Helotiaceae	g__Glarea	s__unidentified	0	0	0	0	0	0	0	0	23	0	0	0
c8624cb4c542b8bb804eb410739b6e3f	k__Fungi	p__Ascomycota	c__Sordariomycetes	o__Diaporthales	f__Diaporthaceae	g__Diaporthe	s__Diaporthe_goulteri	0	0	0	0	0	0	0	0	7	0	0	16
68bada057e75e79d94f8bd450b294e33	k__Fungi	p__Ascomycota	c__Sordariomycetes	o__Hypocreales	f__	g__	s__	0	0	0	0	0	0	0	0	0	8	0	15
55a5c27ebb84be10adc08dc8020a325e	k__Fungi	p__Ascomycota	c__Dothideomycetes	o__Capnodiales	f__	g__	s__	0	0	0	0	0	0	0	0	0	0	23	0
cbf57e6b9d3276e4508739d54e02c8f7	k__Fungi	p__Basidiomycota	c__Tremellomycetes	o__Tremellales	f__Trimorphomycetaceae	g__Saitozyma	s__Saitozyma_podzolica	22	0	0	0	0	0	0	0	0	0	0	0
1670b6f6344eac0bebb54321821145b8	k__Fungi	p__Mucoromycota	c__Endogonomycetes	o__Endogonales	f__Endogonales_fam_Incertae_sedis	g__Densospora	s__unidentified	15	0	0	0	0	0	0	0	0	7	0	0
f63e014192064482245384431fe3dce3	k__Fungi	p__Ascomycota	c__Eurotiomycetes	o__Chaetothyriales	f__unidentified	g__unidentified	s__unidentified	3	14	0	5	0	0	0	0	0	0	0	0
b3dc88eb177667a205b5b0f21e655cd8	k__Fungi	p__unidentified	c__unidentified	o__unidentified	f__unidentified	g__unidentified	s__unidentified	0	22	0	0	0	0	0	0	0	0	0	0
3c0c41711619bdf8aad490333df065a8	k__Fungi	p__Basidiomycota	c__Agaricomycetes	o__Agaricales	f__Cortinariaceae	g__Cortinarius	s__	0	22	0	0	0	0	0	0	0	0	0	0
396dd9d451ab76689e2d8902f1f15ae0	k__Fungi	p__unidentified	c__unidentified	o__unidentified	f__unidentified	g__unidentified	s__unidentified	0	0	22	0	0	0	0	0	0	0	0	0
2559e89c5ce26b34b7de06e82cb9151d	k__Fungi	p__Basidiomycota	c__Agaricomycetes	o__Agaricales	f__Cortinariaceae	g__	s__	0	0	22	0	0	0	0	0	0	0	0	0
ccd84e24504b0654aad34571c5492490	k__Fungi	p__Ascomycota	c__	o__	f__	g__	s__	0	0	22	0	0	0	0	0	0	0	0	0
a03360da389137cfad645078fd92942e	k__Fungi	p__Ascomycota	c__Eurotiomycetes	o__Chaetothyriales	f__unidentified	g__unidentified	s__unidentified	0	0	8	0	14	0	0	0	0	0	0	0
3be1fe9d7bfe40a12cafbe2693276482	k__Fungi	p__	c__	o__	f__	g__	s__	0	0	0	22	0	0	0	0	0	0	0	0
97b0457f6231000707b61107f5b7c360	k__Fungi	p__Mortierellomycota	c__Mortierellomycetes	o__Mortierellales	f__Mortierellaceae	g__Mortierella	s__Mortierella_pseudozygospora	0	0	0	22	0	0	0	0	0	0	0	0
a3b94a8065e3d2fa72f515db9d7eee65	k__Fungi	p__	c__	o__	f__	g__	s__	0	0	0	22	0	0	0	0	0	0	0	0
1ee840473b5dd034afcb24f3d4885beb	k__Fungi	p__unidentified	c__unidentified	o__unidentified	f__unidentified	g__unidentified	s__unidentified	0	0	0	0	22	0	0	0	0	0	0	0
2b59fb9cefe09beb57e2283e6f7dcb1a	k__Fungi	p__	c__	o__	f__	g__	s__	0	0	0	0	8	14	0	0	0	0	0	0
25577f66ada7a19feffb0e6386db7446	k__Fungi	p__unidentified	c__unidentified	o__unidentified	f__unidentified	g__unidentified	s__unidentified	0	0	0	0	0	22	0	0	0	0	0	0
c7828d387c91f6d067b6e60814aaaeb3	k__Fungi	p__	c__	o__	f__	g__	s__	0	0	0	0	0	0	22	0	0	0	0	0
60cc49d9068a1d73529daa95c91b6b7c	k__Fungi	p__Ascomycota	c__Dothideomycetes	o__Pleosporales	f__Lophiostomataceae	g__Lophiostoma	s__unidentified	0	0	0	0	0	0	22	0	0	0	0	0
2c04d5a1e7aab060249efb21d75a55dd	k__Fungi	p__Ascomycota	c__Dothideomycetes	o__Capnodiales	f__Cladosporiaceae	g__	s__	0	0	0	0	0	0	22	0	0	0	0	0
bea1fb9533202ce040cd5696df11a23d	k__Fungi	p__unidentified	c__unidentified	o__unidentified	f__unidentified	g__unidentified	s__unidentified	0	0	0	0	0	0	22	0	0	0	0	0
be8f8f2686b7df405b3fd827edeb4f24	k__Fungi	p__unidentified	c__unidentified	o__unidentified	f__unidentified	g__unidentified	s__unidentified	0	0	0	0	0	0	22	0	0	0	0	0
b649685bf281ff0ebb2aff567211f10d	k__Fungi	p__	c__	o__	f__	g__	s__	0	0	0	0	0	0	13	9	0	0	0	0
32e9aa62d8a7b7604917383e101f65bf	k__Fungi	p__unidentified	c__unidentified	o__unidentified	f__unidentified	g__unidentified	s__unidentified	0	0	0	0	0	0	0	22	0	0	0	0
6577dc7e2ca0d8e57a4d2c1cadc61e2d	k__Fungi	p__unidentified	c__unidentified	o__unidentified	f__unidentified	g__unidentified	s__unidentified	0	0	0	0	0	0	0	22	0	0	0	0
4b679bc068275f4bee1fec45db299d4d	k__Fungi	p__Ascomycota	c__Sordariomycetes	o__Glomerellales	f__Plectosphaerellaceae	g__Plectosphaerella	s__Plectosphaerella_cucumerina	0	0	0	0	0	0	0	4	5	13	0	0
e81698df753c5c5ed238f4c2861ba62d	k__Fungi	p__Ascomycota	c__Sordariomycetes	o__	f__	g__	s__	0	0	0	0	0	0	0	0	22	0	0	0
bafbc8301542ed83baccc3fb75b2c5ee	k__Fungi	p__unidentified	c__unidentified	o__unidentified	f__unidentified	g__unidentified	s__unidentified	0	0	0	0	0	0	0	0	22	0	0	0
dcff419bc4ac63ccac5a6d98521b8cbb	k__Fungi	p__Basidiomycota	c__Agaricomycetes	o__Cantharellales	f__Clavulinaceae	g__Clavulina	s__unidentified	0	0	0	0	0	0	0	0	22	0	0	0
5ffde43dcae393a2a45d07816c2db0fc	k__Fungi	p__unidentified	c__unidentified	o__unidentified	f__unidentified	g__unidentified	s__unidentified	0	0	0	0	0	0	0	0	22	0	0	0
0bc3fb1f6da7dff223662503f55e3e9b	k__Fungi	p__unidentified	c__unidentified	o__unidentified	f__unidentified	g__unidentified	s__unidentified	0	0	0	0	0	0	0	0	0	16	0	6
1e5ca33272e0d8101602880e7ff5685b	k__Fungi	p__Ascomycota	c__Eurotiomycetes	o__Chaetothyriales	f__Trichomeriaceae	g__Arthrocladium	s__unidentified	0	0	0	0	0	0	0	0	0	0	22	0
537abfaacafd9c39368eb52136f17622	k__Fungi	p__unidentified	c__unidentified	o__unidentified	f__unidentified	g__unidentified	s__unidentified	0	0	0	0	0	0	0	0	0	0	0	22
0e9840eee086dc62d44c347a31effd49	k__Fungi	p__Basidiomycota	c__Tremellomycetes	o__Filobasidiales	f__Piskurozymaceae	g__Solicoccozyma	s__Solicoccozyma_terricola	21	0	0	0	0	0	0	0	0	0	0	0
b18944a479a9174dfb4911d6b5befef6	k__Fungi	p__Basidiomycota	c__Tremellomycetes	o__Filobasidiales	f__Piskurozymaceae	g__Solicoccozyma	s__Solicoccozyma_terricola	9	0	0	0	12	0	0	0	0	0	0	0
7d4e6e12e4e2bfe02e346a59339996e6	k__Fungi	p__Basidiomycota	c__Agaricomycetes	o__Thelephorales	f__Thelephoraceae	g__Tomentellopsis	s__unidentified	0	21	0	0	0	0	0	0	0	0	0	0
4c34c9362560b63c1378c82b4828354b	k__Fungi	p__unidentified	c__unidentified	o__unidentified	f__unidentified	g__unidentified	s__unidentified	0	21	0	0	0	0	0	0	0	0	0	0
75bd8f20510dd99a0e49866476c88b6e	k__Fungi	p__unidentified	c__unidentified	o__unidentified	f__unidentified	g__unidentified	s__unidentified	0	9	0	12	0	0	0	0	0	0	0	0
0b9dccd463272209e872efc4d6545575	k__Fungi	p__unidentified	c__unidentified	o__unidentified	f__unidentified	g__unidentified	s__unidentified	0	5	0	0	0	16	0	0	0	0	0	0
0cf7e2d9806e8962a5354c537b81e623	k__Fungi	p__	c__	o__	f__	g__	s__	0	5	0	0	16	0	0	0	0	0	0	0
87360a8002b70864ff69874fd9dd29bd	k__Fungi	p__	c__	o__	f__	g__	s__	0	0	21	0	0	0	0	0	0	0	0	0
57c0e662549a59e3cafea96a7c2c2fcd	k__Fungi	p__Basidiomycota	c__Agaricomycetes	o__Thelephorales	f__Thelephoraceae	g__unidentified	s__unidentified	0	0	21	0	0	0	0	0	0	0	0	0
bc004f04b45f1fcae5849af142cef51b	k__Fungi	p__unidentified	c__unidentified	o__unidentified	f__unidentified	g__unidentified	s__unidentified	0	0	0	21	0	0	0	0	0	0	0	0
0041a4ba181eeb1a34f8020250d2a71b	k__Fungi	p__Basidiomycota	c__Agaricomycetes	o__Auriculariales	f__Exidiaceae	g__Basidiodendron	s__unidentified	0	0	0	21	0	0	0	0	0	0	0	0
2b9fe3f0a6c8f849744dc60fca5163c3	k__Fungi	p__Ascomycota	c__Dothideomycetes	o__Venturiales	f__Venturiaceae	g__Venturia	s__	0	0	0	0	21	0	0	0	0	0	0	0
111c1cb9f2ff1268ff4fbc0e76e9c2f7	k__Fungi	p__Basidiomycota	c__Microbotryomycetes	o__unidentified	f__unidentified	g__unidentified	s__unidentified	0	0	0	0	21	0	0	0	0	0	0	0
5d848ff6f7129640b3a0910a7da43437	k__Fungi	p__Mucoromycota	c__Umbelopsidomycetes	o__Umbelopsidales	f__Umbelopsidaceae	g__Umbelopsis	s__Umbelopsis_ramanniana	0	0	0	0	21	0	0	0	0	0	0	0
1ce00957a84a8b5e1d9d4590c1c2fe9f	k__Fungi	p__unidentified	c__unidentified	o__unidentified	f__unidentified	g__unidentified	s__unidentified	0	0	0	0	21	0	0	0	0	0	0	0
539be82ccddc041f6e49dab938612bf1	Unassigned	p__	c__	o__	f__	g__	s__	0	0	0	0	21	0	0	0	0	0	0	0
b6ce2e0ed808cadae3c576264c1c8ed7	k__Fungi	p__Ascomycota	c__Leotiomycetes	o__Helotiales	f__Myxotrichaceae	g__Oidiodendron	s__unidentified	0	0	0	0	21	0	0	0	0	0	0	0
f445dcbd5cefbb6b4f98c2b3a0935d11	k__Fungi	p__Basidiomycota	c__Microbotryomycetes	o__	f__	g__	s__	0	0	0	0	21	0	0	0	0	0	0	0
855b7f9f684c1bada9002fcba44b6e0f	k__Fungi	p__unidentified	c__unidentified	o__unidentified	f__unidentified	g__unidentified	s__unidentified	0	0	0	0	21	0	0	0	0	0	0	0
3cdd5fe74002e19963b3db468e465085	k__Fungi	p__Ascomycota	c__Sordariomycetes	o__Coniochaetales	f__Coniochaetaceae	g__Coniochaeta	s__Coniochaeta_polymorpha	0	0	0	0	0	0	21	0	0	0	0	0
c437b5231e5448470aa9fe075bdce9ba	k__Fungi	p__Ascomycota	c__Dothideomycetes	o__Capnodiales	f__Teratosphaeriaceae	g__Devriesia	s__Devriesia_americana	0	0	0	0	0	0	21	0	0	0	0	0
926f761c37c6fe982661c14108c25a81	k__Fungi	p__Mucoromycota	c__Endogonomycetes	o__Endogonales	f__Endogonales_fam_Incertae_sedis	g__Densospora	s__unidentified	0	0	0	0	0	0	21	0	0	0	0	0
36fcdf97254a80ab641d15a3c58dedf2	k__Fungi	p__Glomeromycota	c__Glomeromycetes	o__Glomerales	f__Glomeraceae	g__unidentified	s__unidentified	0	0	0	0	0	0	21	0	0	0	0	0
e958c1984540745a369e1f819617f2b8	k__Fungi	p__Ascomycota	c__Leotiomycetes	o__Helotiales	f__	g__	s__	0	0	0	0	0	0	21	0	0	0	0	0
d7ec2c11c19b8ad882dfd46a67ca6394	k__Fungi	p__unidentified	c__unidentified	o__unidentified	f__unidentified	g__unidentified	s__unidentified	0	0	0	0	0	0	21	0	0	0	0	0
0e99c20e7b15ca89b9b985339415beba	k__Fungi	p__Ascomycota	c__Eurotiomycetes	o__Chaetothyriales	f__unidentified	g__unidentified	s__unidentified	0	0	0	0	0	0	21	0	0	0	0	0
9fb8a584b69845a1dd2d0c45ee7b77d1	k__Fungi	p__Ascomycota	c__Archaeorhizomycetes	o__Archaeorhizomycetales	f__Archaeorhizomycetaceae	g__Archaeorhizomyces	s__unidentified	0	0	0	0	0	0	21	0	0	0	0	0
c9da2f455895bb84da5b98fb853b9f12	k__Fungi	p__Ascomycota	c__	o__	f__	g__	s__	0	0	0	0	0	0	21	0	0	0	0	0
26502a22eb7c5176f86fe9709e3e0466	k__Fungi	p__	c__	o__	f__	g__	s__	0	0	0	0	0	0	21	0	0	0	0	0
079e1055cb11a494e06189354cdb4b3d	k__Fungi	p__unidentified	c__unidentified	o__unidentified	f__unidentified	g__unidentified	s__unidentified	0	0	0	0	0	0	0	21	0	0	0	0
028dfaee73b37594bacdcedb81f14e06	k__Fungi	p__unidentified	c__unidentified	o__unidentified	f__unidentified	g__unidentified	s__unidentified	0	0	0	0	0	0	0	21	0	0	0	0
df96b51bc0da8c69e5a069c24ba2829c	k__Fungi	p__Glomeromycota	c__Glomeromycetes	o__Glomerales	f__Glomeraceae	g__unidentified	s__unidentified	0	0	0	0	0	0	0	21	0	0	0	0
1662dab9ef784d388148841075bd8ce4	k__Fungi	p__	c__	o__	f__	g__	s__	0	0	0	0	0	0	0	21	0	0	0	0
d78c8ab8c14f4129e0291ca52373dc64	k__Fungi	p__Glomeromycota	c__Glomeromycetes	o__Glomerales	f__Glomeraceae	g__unidentified	s__unidentified	0	0	0	0	0	0	0	0	21	0	0	0
634adee50b64e5797969dcaf778516f7	k__Fungi	p__	c__	o__	f__	g__	s__	0	0	0	0	0	0	0	0	5	0	0	16
16667aab21ef5a1b52ee2041f28fc3d6	k__Fungi	p__unidentified	c__unidentified	o__unidentified	f__unidentified	g__unidentified	s__unidentified	0	0	0	0	0	0	0	0	0	21	0	0
bea32542353f9e90aee0abe344181c0a	k__Fungi	p__	c__	o__	f__	g__	s__	0	0	0	0	0	0	0	0	0	21	0	0
1f16b214368a2f25a517b46f83221d16	k__Fungi	p__unidentified	c__unidentified	o__unidentified	f__unidentified	g__unidentified	s__unidentified	0	0	0	0	0	0	0	0	0	0	0	21
d11a3b89b2e24aac8827a01e5b7799f7	k__Fungi	p__unidentified	c__unidentified	o__unidentified	f__unidentified	g__unidentified	s__unidentified	20	0	0	0	0	0	0	0	0	0	0	0
0ca001e1a0f9b5abf68cbcc585126811	k__Fungi	p__	c__	o__	f__	g__	s__	20	0	0	0	0	0	0	0	0	0	0	0
628d29b211708912348c8e03d70afac7	k__Fungi	p__unidentified	c__unidentified	o__unidentified	f__unidentified	g__unidentified	s__unidentified	2	13	0	0	0	5	0	0	0	0	0	0
54d5b7e1454faf7c10ab042dabf05cc7	k__Fungi	p__Basidiomycota	c__Agaricomycetes	o__Agaricales	f__Cortinariaceae	g__Cortinarius	s__	0	20	0	0	0	0	0	0	0	0	0	0
1718234efc4aa3886a341446a7a58656	k__Fungi	p__	c__	o__	f__	g__	s__	0	20	0	0	0	0	0	0	0	0	0	0
e06c857d264c9ffb9274b91438c1f688	k__Fungi	p__Ascomycota	c__Dothideomycetes	o__Mytilinidales	f__Gloniaceae	g__Cenococcum	s__unidentified	0	20	0	0	0	0	0	0	0	0	0	0
a7b4fffe8838dde2b60a5436f5513eaa	k__Fungi	p__unidentified	c__unidentified	o__unidentified	f__unidentified	g__unidentified	s__unidentified	0	20	0	0	0	0	0	0	0	0	0	0
c55e83dfcf3814cf6cd513c56d547fd5	k__Fungi	p__Mucoromycota	c__Mucoromycetes	o__Mucorales	f__Cunninghamellaceae	g__Absidia	s__Absidia_glauca	0	10	0	0	10	0	0	0	0	0	0	0
37ad1deb471a2e1089a2a36e295bf9a9	k__Fungi	p__Basidiomycota	c__Agaricomycetes	o__Agaricales	f__Cortinariaceae	g__unidentified	s__unidentified	0	0	20	0	0	0	0	0	0	0	0	0
92beb8ca9b27285be3e1246faab08d02	k__Fungi	p__Basidiomycota	c__Agaricomycetes	o__Tremellodendropsidales	f__unidentified	g__unidentified	s__unidentified	0	0	20	0	0	0	0	0	0	0	0	0
ee72e97e64af4c90010e097ecc339c26	k__Fungi	p__unidentified	c__unidentified	o__unidentified	f__unidentified	g__unidentified	s__unidentified	0	0	20	0	0	0	0	0	0	0	0	0
e422b5ff17d4559adcd3a830e9a55058	k__Fungi	p__unidentified	c__unidentified	o__unidentified	f__unidentified	g__unidentified	s__unidentified	0	0	20	0	0	0	0	0	0	0	0	0
05e305fd73e363a45bdde12c992a5004	k__Fungi	p__Ascomycota	c__unidentified	o__unidentified	f__unidentified	g__unidentified	s__unidentified	0	0	20	0	0	0	0	0	0	0	0	0
48bb70161e3678a8acc4b6f7ae460c2f	k__Fungi	p__unidentified	c__unidentified	o__unidentified	f__unidentified	g__unidentified	s__unidentified	0	0	20	0	0	0	0	0	0	0	0	0
cfacf98f7f71cdf570916df56656308f	k__Fungi	p__Ascomycota	c__	o__	f__	g__	s__	0	0	20	0	0	0	0	0	0	0	0	0
5266b3c5e5b321c0a1e8e9553b0c46f7	k__Fungi	p__Ascomycota	c__Sordariomycetes	o__Hypocreales	f__Clavicipitaceae	g__Metarhizium	s__Metarhizium_carneum	0	0	20	0	0	0	0	0	0	0	0	0
9424f3a20e6223bf1bf1175d53d84858	k__Fungi	p__unidentified	c__unidentified	o__unidentified	f__unidentified	g__unidentified	s__unidentified	0	0	20	0	0	0	0	0	0	0	0	0
9a63f2cd5c1ee0a5b72c034c284aeabb	k__Fungi	p__Ascomycota	c__Leotiomycetes	o__Helotiales	f__unidentified	g__unidentified	s__unidentified	0	0	20	0	0	0	0	0	0	0	0	0
c0548458c4985f3a4c18e674002d31e1	k__Fungi	p__unidentified	c__unidentified	o__unidentified	f__unidentified	g__unidentified	s__unidentified	0	0	0	20	0	0	0	0	0	0	0	0
c4f60050c42b07d48a12ef2967faf637	k__Fungi	p__unidentified	c__unidentified	o__unidentified	f__unidentified	g__unidentified	s__unidentified	0	0	0	0	20	0	0	0	0	0	0	0
a5dc51a9010773a7c9abfbe7594d647b	k__Fungi	p__Ascomycota	c__Pezizomycetes	o__Pezizales	f__Pezizaceae	g__Ruhlandiella	s__unidentified	0	0	0	0	20	0	0	0	0	0	0	0
fa76ae1c79d2088cf91d720b1289a7d6	k__Fungi	p__unidentified	c__unidentified	o__unidentified	f__unidentified	g__unidentified	s__unidentified	0	0	0	0	20	0	0	0	0	0	0	0
ea3a512b0f259798ea6a430b667bb4f4	k__Fungi	p__Basidiomycota	c__Agaricomycetes	o__Auriculariales	f__Exidiaceae	g__Basidiodendron	s__unidentified	0	0	0	0	20	0	0	0	0	0	0	0
d0abb2317fbaf0e5d43b9e406f6368ad	k__Fungi	p__	c__	o__	f__	g__	s__	0	0	0	0	20	0	0	0	0	0	0	0
8d75988067242317c53980d4c599efab	k__Fungi	p__Ascomycota	c__Sordariomycetes	o__Microascales	f__Halosphaeriaceae	g__Clavatospora	s__Clavatospora_longibrachiata	0	0	0	0	3	17	0	0	0	0	0	0
e81cfff5bbdfe62ddb96883a5c761542	k__Fungi	p__unidentified	c__unidentified	o__unidentified	f__unidentified	g__unidentified	s__unidentified	0	0	0	0	0	20	0	0	0	0	0	0
c526c6c5c69d3595a26b4534ac62d161	k__Fungi	p__Ascomycota	c__Pezizomycetes	o__Pezizales	f__Pyronemataceae	g__Scutellinia	s__unidentified	0	0	0	0	0	20	0	0	0	0	0	0
428a5f044306424dba797bf2f0bd0818	k__Fungi	p__unidentified	c__unidentified	o__unidentified	f__unidentified	g__unidentified	s__unidentified	0	0	0	0	0	20	0	0	0	0	0	0
6041739bb9d0e768853c66ae5a8a6f41	k__Fungi	p__unidentified	c__unidentified	o__unidentified	f__unidentified	g__unidentified	s__unidentified	0	0	0	0	0	0	20	0	0	0	0	0
8fdd6978e41781eb6f4b63c56b944ed1	k__Fungi	p__Basidiomycota	c__Cystobasidiomycetes	o__	f__	g__	s__	0	0	0	0	0	0	20	0	0	0	0	0
14bd2362d517ff0edeb371b8d138f8bd	k__Fungi	p__Glomeromycota	c__Glomeromycetes	o__Glomerales	f__Glomeraceae	g__unidentified	s__unidentified	0	0	0	0	0	0	20	0	0	0	0	0
5a53e58831a97384c86ca1472cbe19b0	k__Fungi	p__Ascomycota	c__Dothideomycetes	o__Pleosporales	f__unidentified	g__unidentified	s__unidentified	0	0	0	0	0	0	20	0	0	0	0	0
b78e1facecd58833d0ef68a248eac8ac	k__Fungi	p__Ascomycota	c__Leotiomycetes	o__Helotiales	f__Helotiales_fam_Incertae_sedis	g__Acidomelania	s__Acidomelania_panicicola	0	0	0	0	0	0	20	0	0	0	0	0
3c0dce15dc9345bf594994f4826333e8	k__Fungi	p__Glomeromycota	c__Glomeromycetes	o__Glomerales	f__Glomeraceae	g__unidentified	s__unidentified	0	0	0	0	0	0	20	0	0	0	0	0
b4d53bd0983c7ad2d37ea4a0e5830434	k__Fungi	p__Ascomycota	c__Dothideomycetes	o__Capnodiales	f__unidentified	g__unidentified	s__unidentified	0	0	0	0	0	0	8	0	12	0	0	0
8ff9741f24cc37cb7a47ed80564aeff2	k__Fungi	p__unidentified	c__unidentified	o__unidentified	f__unidentified	g__unidentified	s__unidentified	0	0	0	0	0	0	0	20	0	0	0	0
3c5fa9d6a467db1d9f29ac65de30af7d	k__Fungi	p__Ascomycota	c__Sordariomycetes	o__unidentified	f__unidentified	g__unidentified	s__unidentified	0	0	0	0	0	0	0	20	0	0	0	0
110f29c3e59c119b1f378a092b0c79ea	k__Fungi	p__Glomeromycota	c__Glomeromycetes	o__Glomerales	f__Glomeraceae	g__	s__	0	0	0	0	0	0	0	20	0	0	0	0
4bed8fd43b59330494fd8ad3483bd17a	k__Fungi	p__Ascomycota	c__Archaeorhizomycetes	o__Archaeorhizomycetales	f__Archaeorhizomycetaceae	g__Archaeorhizomyces	s__unidentified	0	0	0	0	0	0	0	20	0	0	0	0
25fc312d4c829374329323d5860c8367	k__Fungi	p__unidentified	c__unidentified	o__unidentified	f__unidentified	g__unidentified	s__unidentified	0	0	0	0	0	0	0	20	0	0	0	0
cf12551e07e7b276e86be72a290548c7	k__Fungi	p__Basidiomycota	c__Microbotryomycetes	o__Microbotryales	f__unidentified	g__unidentified	s__unidentified	0	0	0	0	0	0	0	0	20	0	0	0
cfcf5ffa7e680d991860fd188a792449	k__Fungi	p__	c__	o__	f__	g__	s__	0	0	0	0	0	0	0	0	20	0	0	0
3a5b8fbe9955a2c815006541c149dc22	k__Fungi	p__unidentified	c__unidentified	o__unidentified	f__unidentified	g__unidentified	s__unidentified	0	0	0	0	0	0	0	0	20	0	0	0
e493b3a284f5182aa7b9d44e58d11bc4	k__Fungi	p__Ascomycota	c__Eurotiomycetes	o__Chaetothyriales	f__unidentified	g__unidentified	s__unidentified	0	0	0	0	0	0	0	0	20	0	0	0
9d4e679fe31da6f2557a313cc1d04a38	k__Fungi	p__unidentified	c__unidentified	o__unidentified	f__unidentified	g__unidentified	s__unidentified	0	0	0	0	0	0	0	0	12	0	8	0
5da9132bfa893c5f704399d896b56403	k__Fungi	p__Ascomycota	c__Eurotiomycetes	o__Eurotiales	f__	g__	s__	0	0	0	0	0	0	0	0	0	20	0	0
317b5d88c132fcc058c21110d0214b12	k__Fungi	p__unidentified	c__unidentified	o__unidentified	f__unidentified	g__unidentified	s__unidentified	19	0	0	0	0	0	0	0	0	0	0	0
95fcc3e5f19fb30944c9e7ef7967804f	k__Fungi	p__unidentified	c__unidentified	o__unidentified	f__unidentified	g__unidentified	s__unidentified	0	19	0	0	0	0	0	0	0	0	0	0
737dc68ff4e5e1f2cbffdbec26a7e49f	k__Fungi	p__Ascomycota	c__Sordariomycetes	o__Coniochaetales	f__Coniochaetaceae	g__Coniochaeta	s__	0	19	0	0	0	0	0	0	0	0	0	0
e70d934caf6e22d7aad1302d356d2e04	k__Fungi	p__unidentified	c__unidentified	o__unidentified	f__unidentified	g__unidentified	s__unidentified	0	19	0	0	0	0	0	0	0	0	0	0
b90ce43644a8debfbcc5dfabd056095d	k__Fungi	p__	c__	o__	f__	g__	s__	0	8	9	0	0	2	0	0	0	0	0	0
a054ff26cc9c8f42c274a917a0239f1f	Unassigned	p__	c__	o__	f__	g__	s__	0	7	0	12	0	0	0	0	0	0	0	0
f2f404ebfbaaf90ede207c159ec0729d	k__Fungi	p__unidentified	c__unidentified	o__unidentified	f__unidentified	g__unidentified	s__unidentified	0	7	0	0	0	12	0	0	0	0	0	0
05f81571b2cb8abf8463c06476a3b615	k__Fungi	p__Ascomycota	c__Arthoniomycetes	o__unidentified	f__unidentified	g__unidentified	s__unidentified	0	6	0	0	13	0	0	0	0	0	0	0
053395d6a4e312286cd0378088a6d8c7	k__Fungi	p__unidentified	c__unidentified	o__unidentified	f__unidentified	g__unidentified	s__unidentified	0	6	0	0	13	0	0	0	0	0	0	0
4a68e14c0eb5035172217c1aae28b011	k__Fungi	p__	c__	o__	f__	g__	s__	0	0	19	0	0	0	0	0	0	0	0	0
d7ef9333d22d86ab42209d85f5e8f315	k__Fungi	p__Ascomycota	c__Leotiomycetes	o__Helotiales	f__Myxotrichaceae	g__Oidiodendron	s__	0	0	19	0	0	0	0	0	0	0	0	0
9cf71c739dd43d349235c465b6070f3c	k__Fungi	p__Ascomycota	c__Dothideomycetes	o__Pleosporales	f__	g__	s__	0	0	19	0	0	0	0	0	0	0	0	0
7f0fe0dc630cedd4140de7ff8b3c744f	k__Fungi	p__unidentified	c__unidentified	o__unidentified	f__unidentified	g__unidentified	s__unidentified	0	0	19	0	0	0	0	0	0	0	0	0
9f8780ce8352dcd8d38afdc5c1ec3cf7	k__Fungi	p__unidentified	c__unidentified	o__unidentified	f__unidentified	g__unidentified	s__unidentified	0	0	19	0	0	0	0	0	0	0	0	0
65ffb2a33b68418868ec9a2273727536	k__Fungi	p__unidentified	c__unidentified	o__unidentified	f__unidentified	g__unidentified	s__unidentified	0	0	0	4	0	0	0	0	15	0	0	0
3aa34a2bad2fbf942ac8a9fee0f4ff04	k__Fungi	p__	c__	o__	f__	g__	s__	0	0	0	0	19	0	0	0	0	0	0	0
7a6d96c472593a04d26c2d0acaf75952	k__Fungi	p__unidentified	c__unidentified	o__unidentified	f__unidentified	g__unidentified	s__unidentified	0	0	0	0	19	0	0	0	0	0	0	0
c1794ccd6bd03124920cf41bf23fd91c	k__Fungi	p__Ascomycota	c__Eurotiomycetes	o__Eurotiales	f__Aspergillaceae	g__Penicillium	s__Penicillium_sublectaticum	0	0	0	0	19	0	0	0	0	0	0	0
ea0ecf07576c82a630d1c9f8e1935611	k__Fungi	p__unidentified	c__unidentified	o__unidentified	f__unidentified	g__unidentified	s__unidentified	0	0	0	0	19	0	0	0	0	0	0	0
09b67aeae5c40ea9eafce864dce12818	k__Fungi	p__Ascomycota	c__Dothideomycetes	o__Pleosporales	f__unidentified	g__unidentified	s__unidentified	0	0	0	0	0	19	0	0	0	0	0	0
b94a5e71fd06867ffd7ac72dd965ed32	k__Fungi	p__unidentified	c__unidentified	o__unidentified	f__unidentified	g__unidentified	s__unidentified	0	0	0	0	0	19	0	0	0	0	0	0
00a887daec08d76607d2a2cce44d1210	k__Fungi	p__unidentified	c__unidentified	o__unidentified	f__unidentified	g__unidentified	s__unidentified	0	0	0	0	0	19	0	0	0	0	0	0
53afcf74193ca365f9b9fe22b7a37cee	Unassigned	p__	c__	o__	f__	g__	s__	0	0	0	0	0	19	0	0	0	0	0	0
540d0b94cd06d58521c0f654bb1fe589	k__Fungi	p__unidentified	c__unidentified	o__unidentified	f__unidentified	g__unidentified	s__unidentified	0	0	0	0	0	0	19	0	0	0	0	0
a6360a36c4c98cc5b9802bf536636aee	k__Fungi	p__unidentified	c__unidentified	o__unidentified	f__unidentified	g__unidentified	s__unidentified	0	0	0	0	0	0	19	0	0	0	0	0
2541a5a4a9b68d80f8102faffbf5be32	k__Fungi	p__Basidiomycota	c__Microbotryomycetes	o__Microbotryales	f__Microbotryaceae	g__Microbotryum	s__	0	0	0	0	0	0	19	0	0	0	0	0
56cd8aa053ae29a1c89f3eb91e340326	k__Fungi	p__unidentified	c__unidentified	o__unidentified	f__unidentified	g__unidentified	s__unidentified	0	0	0	0	0	0	19	0	0	0	0	0
61560bbbabc5fb630d1bec4627fd1b08	k__Fungi	p__unidentified	c__unidentified	o__unidentified	f__unidentified	g__unidentified	s__unidentified	0	0	0	0	0	0	19	0	0	0	0	0
f24537dc5f161feda49ce673d5581858	k__Fungi	p__unidentified	c__unidentified	o__unidentified	f__unidentified	g__unidentified	s__unidentified	0	0	0	0	0	0	19	0	0	0	0	0
80751e31b693c3db3db206bc4f79ad90	k__Fungi	p__unidentified	c__unidentified	o__unidentified	f__unidentified	g__unidentified	s__unidentified	0	0	0	0	0	0	19	0	0	0	0	0
c026c8f9fc5b552713f7530aedd7cd98	k__Fungi	p__Basidiomycota	c__Malasseziomycetes	o__Malasseziales	f__Malasseziaceae	g__Malassezia	s__unidentified	0	0	0	0	0	0	19	0	0	0	0	0
68b074dd05d7f54ad76b2b625c1f4263	k__Fungi	p__Ascomycota	c__Dothideomycetes	o__Pleosporales	f__unidentified	g__unidentified	s__unidentified	0	0	0	0	0	0	19	0	0	0	0	0
266c45b636433700664975974862a736	k__Fungi	p__Glomeromycota	c__Glomeromycetes	o__Glomerales	f__Glomeraceae	g__unidentified	s__unidentified	0	0	0	0	0	0	0	19	0	0	0	0
7f8afe7845847588ffe810451e985a14	k__Fungi	p__Glomeromycota	c__Glomeromycetes	o__Glomerales	f__Glomeraceae	g__unidentified	s__unidentified	0	0	0	0	0	0	0	19	0	0	0	0
11579c651aee080091ca8cb03604ed2b	k__Fungi	p__unidentified	c__unidentified	o__unidentified	f__unidentified	g__unidentified	s__unidentified	0	0	0	0	0	0	0	19	0	0	0	0
b807bd8a338a247913dcf923aacb7ad4	k__Fungi	p__	c__	o__	f__	g__	s__	0	0	0	0	0	0	0	19	0	0	0	0
c2ca568a778b9afa1c2ba2cc480990bf	k__Fungi	p__Ascomycota	c__Eurotiomycetes	o__Chaetothyriales	f__Trichomeriaceae	g__Knufia	s__	0	0	0	0	0	0	0	19	0	0	0	0
ab072623c4fec3ea31a17513fcbc817c	k__Fungi	p__unidentified	c__unidentified	o__unidentified	f__unidentified	g__unidentified	s__unidentified	0	0	0	0	0	0	0	19	0	0	0	0
97a39937c8b41cb59bf74c928909cc83	k__Fungi	p__Ascomycota	c__Leotiomycetes	o__Helotiales	f__	g__	s__	0	0	0	0	0	0	0	0	19	0	0	0
cb4f7bf4b2b805b9fdcadf5982af0645	k__Fungi	p__unidentified	c__unidentified	o__unidentified	f__unidentified	g__unidentified	s__unidentified	0	0	0	0	0	0	0	0	19	0	0	0
5cb3684a5c8c01d9eebb1da090002055	k__Fungi	p__unidentified	c__unidentified	o__unidentified	f__unidentified	g__unidentified	s__unidentified	0	0	0	0	0	0	0	0	19	0	0	0
8be3bb7ab7b9a85c949f477f38f23998	k__Fungi	p__Ascomycota	c__Sordariomycetes	o__Xylariales	f__unidentified	g__unidentified	s__unidentified	0	0	0	0	0	0	0	0	19	0	0	0
c695197b5da700425fc7de93b8c36214	k__Fungi	p__Basidiomycota	c__Agaricomycetes	o__Agaricales	f__Inocybaceae	g__Inocybe	s__unidentified	18	0	0	0	0	0	0	0	0	0	0	0
44b483ecd926ba4657f4ff79091ad9b9	k__Fungi	p__unidentified	c__unidentified	o__unidentified	f__unidentified	g__unidentified	s__unidentified	0	18	0	0	0	0	0	0	0	0	0	0
a47e44caf920398c86f46fab5904d8ff	k__Fungi	p__unidentified	c__unidentified	o__unidentified	f__unidentified	g__unidentified	s__unidentified	0	18	0	0	0	0	0	0	0	0	0	0
131f3332df022b67e8c4adf70aeabe96	k__Fungi	p__unidentified	c__unidentified	o__unidentified	f__unidentified	g__unidentified	s__unidentified	0	6	0	12	0	0	0	0	0	0	0	0
8c1c2383bfc402e865a69eb34040f991	k__Fungi	p__unidentified	c__unidentified	o__unidentified	f__unidentified	g__unidentified	s__unidentified	0	0	18	0	0	0	0	0	0	0	0	0
065d4292e301a5b6d5d247b440131011	k__Fungi	p__unidentified	c__unidentified	o__unidentified	f__unidentified	g__unidentified	s__unidentified	0	0	18	0	0	0	0	0	0	0	0	0
2c43d1e1287344ad5e8366675caaf346	k__Fungi	p__unidentified	c__unidentified	o__unidentified	f__unidentified	g__unidentified	s__unidentified	0	0	18	0	0	0	0	0	0	0	0	0
77f057a11b9ab7c440171e251318bdbb	k__Fungi	p__Ascomycota	c__Leotiomycetes	o__	f__	g__	s__	0	0	5	0	13	0	0	0	0	0	0	0
36c77a502bedd94087ec48499d0422e0	k__Fungi	p__Basidiomycota	c__Tremellomycetes	o__Tremellales	f__	g__	s__	0	0	0	18	0	0	0	0	0	0	0	0
f793e418945a70c21e095fc0ab99bfba	k__Fungi	p__Ascomycota	c__Leotiomycetes	o__unidentified	f__unidentified	g__unidentified	s__unidentified	0	0	0	18	0	0	0	0	0	0	0	0
063fe358a3e2977d10f3d90309b79fff	k__Fungi	p__Basidiomycota	c__Agaricomycetes	o__	f__	g__	s__	0	0	0	18	0	0	0	0	0	0	0	0
357f612f55550155cea80a6758a95b12	k__Fungi	p__Basidiomycota	c__Agaricomycetes	o__Agaricales	f__Strophariaceae	g__Tubaria	s__Tubaria_furfuracea	0	0	0	0	18	0	0	0	0	0	0	0
526622373caf04f4fb8969e82df2d782	k__Fungi	p__unidentified	c__unidentified	o__unidentified	f__unidentified	g__unidentified	s__unidentified	0	0	0	0	18	0	0	0	0	0	0	0
a8d1d581338ab4535da9fdc9b1dd085a	k__Fungi	p__Ascomycota	c__Eurotiomycetes	o__Chaetothyriales	f__unidentified	g__unidentified	s__unidentified	0	0	0	0	18	0	0	0	0	0	0	0
22f83f7a889d9d9bd7c21e5b15736c2f	k__Fungi	p__Ascomycota	c__Sordariomycetes	o__Hypocreales	f__Cordycipitaceae	g__Lecanicillium	s__Lecanicillium_fusisporum	0	0	0	0	18	0	0	0	0	0	0	0
ad85c52d90583fd48863cf139baa0b20	k__Fungi	p__unidentified	c__unidentified	o__unidentified	f__unidentified	g__unidentified	s__unidentified	0	0	0	0	18	0	0	0	0	0	0	0
aa780ec62cf2a92a3cb43893f183551c	k__Fungi	p__Ascomycota	c__Leotiomycetes	o__	f__	g__	s__	0	0	0	0	18	0	0	0	0	0	0	0
7ed84207ce81632bae94bc8583434a30	k__Fungi	p__Ascomycota	c__Sordariomycetes	o__Hypocreales	f__	g__	s__	0	0	0	0	18	0	0	0	0	0	0	0
e731ab0ad248d0f791e5c94d7af710c1	k__Fungi	p__Ascomycota	c__Leotiomycetes	o__Helotiales	f__Helotiaceae	g__	s__	0	0	0	0	18	0	0	0	0	0	0	0
b67d9ffb4e4fc156a2b59575493eb110	k__Fungi	p__unidentified	c__unidentified	o__unidentified	f__unidentified	g__unidentified	s__unidentified	0	0	0	0	18	0	0	0	0	0	0	0
a2b7efbc4ee5252557323ad26677e8dd	k__Fungi	p__unidentified	c__unidentified	o__unidentified	f__unidentified	g__unidentified	s__unidentified	0	0	0	0	0	18	0	0	0	0	0	0
1e149b030ca2d5dca9b8fad3d7f0176a	k__Fungi	p__unidentified	c__unidentified	o__unidentified	f__unidentified	g__unidentified	s__unidentified	0	0	0	0	0	18	0	0	0	0	0	0
7fa790ca2ae4b4897d44a57dfdd12348	k__Fungi	p__unidentified	c__unidentified	o__unidentified	f__unidentified	g__unidentified	s__unidentified	0	0	0	0	0	18	0	0	0	0	0	0
04d67045c5c410f5f4c33faaa023559c	k__Fungi	p__Ascomycota	c__Lecanoromycetes	o__unidentified	f__unidentified	g__unidentified	s__unidentified	0	0	0	0	0	18	0	0	0	0	0	0
8953fcdbb84517140462f12dc1f4d453	k__Fungi	p__	c__	o__	f__	g__	s__	0	0	0	0	0	18	0	0	0	0	0	0
1795ac5f9d4624d950d55bdb06b06e57	k__Fungi	p__Ascomycota	c__Dothideomycetes	o__Pleosporales	f__unidentified	g__unidentified	s__unidentified	0	0	0	0	0	0	18	0	0	0	0	0
db88c11344930bdd85e1bded49b4e487	k__Fungi	p__unidentified	c__unidentified	o__unidentified	f__unidentified	g__unidentified	s__unidentified	0	0	0	0	0	0	18	0	0	0	0	0
e97316e714956734eb678aa10a27e373	k__Fungi	p__unidentified	c__unidentified	o__unidentified	f__unidentified	g__unidentified	s__unidentified	0	0	0	0	0	0	18	0	0	0	0	0
5399a905f68cdc7b5f38cad160c268d2	k__Fungi	p__Chytridiomycota	c__unidentified	o__unidentified	f__unidentified	g__unidentified	s__unidentified	0	0	0	0	0	0	11	0	0	0	0	7
7444c76095970a4c26e3da857669a8b2	k__Fungi	p__unidentified	c__unidentified	o__unidentified	f__unidentified	g__unidentified	s__unidentified	0	0	0	0	0	0	0	18	0	0	0	0
c5604b3c6671201fda87edf5879d71d2	k__Fungi	p__unidentified	c__unidentified	o__unidentified	f__unidentified	g__unidentified	s__unidentified	0	0	0	0	0	0	0	18	0	0	0	0
a6fe128195bf293beabd481e410b4d32	k__Fungi	p__Glomeromycota	c__Glomeromycetes	o__Glomerales	f__Glomeraceae	g__unidentified	s__unidentified	0	0	0	0	0	0	0	18	0	0	0	0
19f3cfd403037364d603b43ca8eee5d0	k__Fungi	p__unidentified	c__unidentified	o__unidentified	f__unidentified	g__unidentified	s__unidentified	0	0	0	0	0	0	0	18	0	0	0	0
9e47538203681ecab4cf557407bb2ea6	k__Fungi	p__unidentified	c__unidentified	o__unidentified	f__unidentified	g__unidentified	s__unidentified	0	0	0	0	0	0	0	0	18	0	0	0
dcdbeb8f4a105f88972a6d5a0f5120bd	k__Fungi	p__unidentified	c__unidentified	o__unidentified	f__unidentified	g__unidentified	s__unidentified	0	0	0	0	0	0	0	0	18	0	0	0
12dab32e1818892666f43480f4a60332	k__Fungi	p__unidentified	c__unidentified	o__unidentified	f__unidentified	g__unidentified	s__unidentified	0	0	0	0	0	0	0	0	18	0	0	0
3ce644e91407ebf8806de2d61d3069e2	k__Fungi	p__Basidiomycota	c__Tremellomycetes	o__Tremellales	f__Bulleribasidiaceae	g__Vishniacozyma	s__Vishniacozyma_dimennae	0	0	0	0	0	0	0	0	18	0	0	0
7c731196c45b40fcd9972306867ce9bc	k__Fungi	p__unidentified	c__unidentified	o__unidentified	f__unidentified	g__unidentified	s__unidentified	0	0	0	0	0	0	0	0	18	0	0	0
d4854080dec99cc1871602b46d39cbbd	k__Chromista	p__unidentified	c__unidentified	o__unidentified	f__unidentified	g__unidentified	s__unidentified	0	0	0	0	0	0	0	0	18	0	0	0
f12f65ebbe076ef450904a8f6e1dedbe	k__Fungi	p__unidentified	c__unidentified	o__unidentified	f__unidentified	g__unidentified	s__unidentified	0	0	0	0	0	0	0	0	18	0	0	0
3663e57f73432160f0bc73ba0a8be5ec	k__Fungi	p__Basidiomycota	c__Agaricomycetes	o__Agaricales	f__Clavariaceae	g__Clavaria	s__unidentified	0	0	0	0	0	0	0	0	18	0	0	0
481bc66298352eed0853b5423b822b52	k__Fungi	p__Ascomycota	c__Leotiomycetes	o__Helotiales	f__	g__	s__	0	0	0	0	0	0	0	0	0	18	0	0
bb7dfb2301b29861c6e54e5eb5e63ff1	k__Fungi	p__Ascomycota	c__Eurotiomycetes	o__Chaetothyriales	f__unidentified	g__unidentified	s__unidentified	0	0	0	0	0	0	0	0	0	0	18	0
2cc1e4ed62fed728120e82c535c64b5e	k__Fungi	p__Ascomycota	c__Dothideomycetes	o__Dothideales	f__	g__	s__	0	0	0	0	0	0	0	0	0	0	18	0
371682dbb9af01b8f7c0024ccc2cd318	k__Fungi	p__Ascomycota	c__Leotiomycetes	o__Helotiales	f__Hyaloscyphaceae	g__Microscypha	s__unidentified	0	0	0	0	0	0	0	0	0	0	18	0
dd6690bd02f1b5fc33ad9c7121e5cf1b	k__Fungi	p__Ascomycota	c__Sordariomycetes	o__Hypocreales	f__Hypocreales_fam_Incertae_sedis	g__Acremonium	s__Acremonium_polychromum	0	0	0	0	0	0	0	0	0	0	0	18
e28dd409523acbecfe13526b046838d6	k__Fungi	p__Ascomycota	c__Sordariomycetes	o__Xylariales	f__Bartaliniaceae	g__	s__	0	0	0	0	0	0	0	0	0	0	0	18
2942399387e1b8a68b56aeabc8eaf7eb	k__Fungi	p__Ascomycota	c__Saccharomycetes	o__Saccharomycetales	f__Saccharomycetales_fam_Incertae_sedis	g__Candida	s__Candida_ponderosae	17	0	0	0	0	0	0	0	0	0	0	0
8a696a6830284efc4fb4b789e8dde721	k__Fungi	p__unidentified	c__unidentified	o__unidentified	f__unidentified	g__unidentified	s__unidentified	4	0	0	0	13	0	0	0	0	0	0	0
50074f57925d62a095166bc0387b7557	k__Fungi	p__unidentified	c__unidentified	o__unidentified	f__unidentified	g__unidentified	s__unidentified	0	17	0	0	0	0	0	0	0	0	0	0
26c24f4fb605e13c9b7086629596424e	k__Fungi	p__Ascomycota	c__Eurotiomycetes	o__Eurotiales	f__Aspergillaceae	g__unidentified	s__unidentified	0	17	0	0	0	0	0	0	0	0	0	0
3a25d5b2b03e5f7ec0b1027df5da5f8d	k__Fungi	p__unidentified	c__unidentified	o__unidentified	f__unidentified	g__unidentified	s__unidentified	0	17	0	0	0	0	0	0	0	0	0	0
d7c63261636773f596a30a937ab80717	k__Fungi	p__unidentified	c__unidentified	o__unidentified	f__unidentified	g__unidentified	s__unidentified	0	10	5	2	0	0	0	0	0	0	0	0
92ab75f9bf50524ace7c79c5fa1af688	k__Fungi	p__unidentified	c__unidentified	o__unidentified	f__unidentified	g__unidentified	s__unidentified	0	0	17	0	0	0	0	0	0	0	0	0
6ace26c9b54222175b58db4b5371b4e7	k__Fungi	p__unidentified	c__unidentified	o__unidentified	f__unidentified	g__unidentified	s__unidentified	0	0	17	0	0	0	0	0	0	0	0	0
92ed1d1e2d1ab74eb34f7521b50d778d	k__Fungi	p__unidentified	c__unidentified	o__unidentified	f__unidentified	g__unidentified	s__unidentified	0	0	17	0	0	0	0	0	0	0	0	0
c15186557352de31f411673962a2b6ef	k__Fungi	p__Basidiomycota	c__Tremellomycetes	o__Filobasidiales	f__Piskurozymaceae	g__Solicoccozyma	s__	0	0	17	0	0	0	0	0	0	0	0	0
d6372cde53c72123dabb5c84dbe1ffce	k__Fungi	p__Kickxellomycota	c__Kickxellomycetes	o__Kickxellales	f__Kickxellaceae	g__Ramicandelaber	s__	0	0	17	0	0	0	0	0	0	0	0	0
f8c01dd88fc28013c2ef14f0b8985df6	k__Fungi	p__	c__	o__	f__	g__	s__	0	0	17	0	0	0	0	0	0	0	0	0
38c699089181b1249c38df3a14de9463	k__Fungi	p__Ascomycota	c__Leotiomycetes	o__Helotiales	f__	g__	s__	0	0	0	17	0	0	0	0	0	0	0	0
d1930a5d3cad30c59ef7a361613e5a7c	k__Fungi	p__Basidiomycota	c__Agaricomycetes	o__Agaricales	f__Bolbitiaceae	g__Bolbitius	s__Bolbitius_reticulatus	0	0	0	0	17	0	0	0	0	0	0	0
f05cbc65c682ef02a6cd2d69a672d1b7	k__Fungi	p__Ascomycota	c__Leotiomycetes	o__	f__	g__	s__	0	0	0	0	17	0	0	0	0	0	0	0
6ee81b0be901a643f8ac58a69d70eee3	k__Fungi	p__unidentified	c__unidentified	o__unidentified	f__unidentified	g__unidentified	s__unidentified	0	0	0	0	17	0	0	0	0	0	0	0
a9285057db98ed176eecaf8ea7614cc3	k__Fungi	p__Basidiomycota	c__Agaricomycetes	o__Agaricales	f__unidentified	g__unidentified	s__unidentified	0	0	0	0	17	0	0	0	0	0	0	0
42abd65578730e46b963554428995337	k__Fungi	p__unidentified	c__unidentified	o__unidentified	f__unidentified	g__unidentified	s__unidentified	0	0	0	0	17	0	0	0	0	0	0	0
cede9c0650af0e0fe6c059d575723fc5	k__Fungi	p__Basidiomycota	c__Agaricomycetes	o__Auriculariales	f__unidentified	g__unidentified	s__unidentified	0	0	0	0	17	0	0	0	0	0	0	0
514cd8dd7912ee9f56f7d50bed6da2ad	k__Fungi	p__unidentified	c__unidentified	o__unidentified	f__unidentified	g__unidentified	s__unidentified	0	0	0	0	17	0	0	0	0	0	0	0
5cc3878beb6a4faee7182c14849f92dc	k__Fungi	p__Basidiomycota	c__Tremellomycetes	o__Cystofilobasidiales	f__unidentified	g__unidentified	s__unidentified	0	0	0	0	17	0	0	0	0	0	0	0
a6adb80e54d012ae221c05a200fc887a	k__Fungi	p__Ascomycota	c__Eurotiomycetes	o__Chaetothyriales	f__Herpotrichiellaceae	g__Cladophialophora	s__Cladophialophora_sylvestris	0	0	0	0	17	0	0	0	0	0	0	0
9e1479a99fa3fa2f1e0b619c536748d6	k__Fungi	p__unidentified	c__unidentified	o__unidentified	f__unidentified	g__unidentified	s__unidentified	0	0	0	0	17	0	0	0	0	0	0	0
3c983bfa817c08938b2662976c87d7b1	k__Fungi	p__unidentified	c__unidentified	o__unidentified	f__unidentified	g__unidentified	s__unidentified	0	0	0	0	0	17	0	0	0	0	0	0
ef7be375161443a554b07767c24635a6	k__Fungi	p__Ascomycota	c__Pezizomycetes	o__Pezizales	f__Pezizaceae	g__Ruhlandiella	s__unidentified	0	0	0	0	0	17	0	0	0	0	0	0
afc6c62192a89b58b71bd280baf99365	k__Fungi	p__unidentified	c__unidentified	o__unidentified	f__unidentified	g__unidentified	s__unidentified	0	0	0	0	0	17	0	0	0	0	0	0
f22fd99fe02b454c6d3d65426ae06965	k__Fungi	p__unidentified	c__unidentified	o__unidentified	f__unidentified	g__unidentified	s__unidentified	0	0	0	0	0	17	0	0	0	0	0	0
36d0c8e6a46d2b9f9298c1d205db9d89	k__Fungi	p__Rozellomycota	c__unidentified	o__unidentified	f__unidentified	g__unidentified	s__unidentified	0	0	0	0	0	17	0	0	0	0	0	0
7ca0a89d8eed848e9d76860ef9ced795	k__Fungi	p__unidentified	c__unidentified	o__unidentified	f__unidentified	g__unidentified	s__unidentified	0	0	0	0	0	17	0	0	0	0	0	0
cdc497b3af1abba87b90df99c7d9e745	k__Fungi	p__unidentified	c__unidentified	o__unidentified	f__unidentified	g__unidentified	s__unidentified	0	0	0	0	0	17	0	0	0	0	0	0
e7e069dc38f0c386774926f18bddac4a	k__Fungi	p__unidentified	c__unidentified	o__unidentified	f__unidentified	g__unidentified	s__unidentified	0	0	0	0	0	0	17	0	0	0	0	0
e186951a8269992e1fdcdd3411ce4d47	k__Rhizaria	p__Cercozoa	c__unidentified	o__unidentified	f__unidentified	g__unidentified	s__unidentified	0	0	0	0	0	0	17	0	0	0	0	0
978dab889ce8dd13a049119fd1befef4	k__Fungi	p__	c__	o__	f__	g__	s__	0	0	0	0	0	0	17	0	0	0	0	0
05457cdb9d77706a2ac346cfcd602fdc	k__Fungi	p__	c__	o__	f__	g__	s__	0	0	0	0	0	0	17	0	0	0	0	0
4610f2bf9ba62f28833cfb39bc54bada	k__Fungi	p__Glomeromycota	c__Glomeromycetes	o__Diversisporales	f__Acaulosporaceae	g__Acaulospora	s__	0	0	0	0	0	0	17	0	0	0	0	0
d773880caab55e3017fa154ee85c9d0d	k__Fungi	p__Ascomycota	c__Sordariomycetes	o__	f__	g__	s__	0	0	0	0	0	0	17	0	0	0	0	0
ce3fd4cac9fd522d0b57035594973157	k__Fungi	p__unidentified	c__unidentified	o__unidentified	f__unidentified	g__unidentified	s__unidentified	0	0	0	0	0	0	14	0	0	3	0	0
ea750b20dbe12f2ece423f4e7fd95994	k__Fungi	p__Entorrhizomycota	c__Entorrhizomycetes	o__Entorrhizales	f__Entorrhizaceae	g__Entorrhiza	s__Entorrhiza_citriformis	0	0	0	0	0	0	9	0	0	0	8	0
faf1e571b4e6c314bcf46bac5cbfbe1c	k__Fungi	p__unidentified	c__unidentified	o__unidentified	f__unidentified	g__unidentified	s__unidentified	0	0	0	0	0	0	0	17	0	0	0	0
0ad196f32eea0b8cf04ab9acd24a62bd	k__Fungi	p__unidentified	c__unidentified	o__unidentified	f__unidentified	g__unidentified	s__unidentified	0	0	0	0	0	0	0	17	0	0	0	0
d65d04ff2aebcf0eed74d3331cf2ecc3	k__Fungi	p__unidentified	c__unidentified	o__unidentified	f__unidentified	g__unidentified	s__unidentified	0	0	0	0	0	0	0	17	0	0	0	0
f13cd95eafab3529abdcb0cf9d2b149f	k__Fungi	p__Ascomycota	c__	o__	f__	g__	s__	0	0	0	0	0	0	0	17	0	0	0	0
2e919ef6dcf74c1353c0421d24482a63	k__Fungi	p__unidentified	c__unidentified	o__unidentified	f__unidentified	g__unidentified	s__unidentified	0	0	0	0	0	0	0	17	0	0	0	0
32de845dc73f247e74e73e2785ccaa4b	k__Fungi	p__Mortierellomycota	c__Mortierellomycetes	o__Mortierellales	f__Mortierellaceae	g__Mortierella	s__unidentified	0	0	0	0	0	0	0	17	0	0	0	0
e1507f31014dad9d845769f22c4c2696	k__Fungi	p__Basidiomycota	c__Agaricomycetes	o__Cantharellales	f__Ceratobasidiaceae	g__Waitea	s__Waitea_circinata	0	0	0	0	0	0	0	17	0	0	0	0
6b80318079434757997df24179cd608e	k__Fungi	p__Basidiomycota	c__Microbotryomycetes	o__Leucosporidiales	f__Leucosporidiaceae	g__Leucosporidium	s__Leucosporidium_creatinivorum	0	0	0	0	0	0	0	0	17	0	0	0
0ce1811ae048402a73e69003994091ba	k__Fungi	p__unidentified	c__unidentified	o__unidentified	f__unidentified	g__unidentified	s__unidentified	0	0	0	0	0	0	0	0	17	0	0	0
5e3d6015926dbe6a5665fc74dbb149fc	k__Fungi	p__Basidiomycota	c__Agaricomycetes	o__	f__	g__	s__	0	0	0	0	0	0	0	0	17	0	0	0
de9352c3422382cec5267a97561ed08a	k__Fungi	p__unidentified	c__unidentified	o__unidentified	f__unidentified	g__unidentified	s__unidentified	0	0	0	0	0	0	0	0	17	0	0	0
c9fc43793345b8c5f8639ebeda280edc	k__Fungi	p__Glomeromycota	c__Glomeromycetes	o__Glomerales	f__Glomeraceae	g__	s__	0	0	0	0	0	0	0	0	17	0	0	0
5d2213f3986c274e70900ba8433d7827	k__Fungi	p__	c__	o__	f__	g__	s__	0	0	0	0	0	0	0	0	0	17	0	0
1c679e10bbb8b234e113b91ba9a5d139	k__Fungi	p__unidentified	c__unidentified	o__unidentified	f__unidentified	g__unidentified	s__unidentified	0	0	0	0	0	0	0	0	0	17	0	0
0359317976b98e910559582346824ad3	k__Fungi	p__Ascomycota	c__Dothideomycetes	o__Venturiales	f__Sympoventuriaceae	g__Veronaeopsis	s__Veronaeopsis_simplex	0	0	0	0	0	0	0	0	0	0	17	0
7c6db2353b821246e3f83de9430b5948	k__Fungi	p__Basidiomycota	c__Agaricomycetes	o__Agaricales	f__Lycoperdaceae	g__	s__	0	0	0	0	0	0	0	0	0	0	17	0
aa309f79cb9dc5a58b62965971cbdc85	k__Fungi	p__Mortierellomycota	c__Mortierellomycetes	o__Mortierellales	f__Mortierellaceae	g__Mortierella	s__	16	0	0	0	0	0	0	0	0	0	0	0
eb63fdfdaedb3e00c8d1a02e18985928	k__Fungi	p__Basidiomycota	c__Agaricomycetes	o__Agaricales	f__Cortinariaceae	g__Cortinarius	s__	16	0	0	0	0	0	0	0	0	0	0	0
2161454926c27350352b6951635b7bd8	k__Fungi	p__unidentified	c__unidentified	o__unidentified	f__unidentified	g__unidentified	s__unidentified	16	0	0	0	0	0	0	0	0	0	0	0
16cdeae9eda103e2bfccba4562290237	k__Fungi	p__unidentified	c__unidentified	o__unidentified	f__unidentified	g__unidentified	s__unidentified	5	11	0	0	0	0	0	0	0	0	0	0
92ef49a41877dba818bf979823f3f6d4	k__Fungi	p__unidentified	c__unidentified	o__unidentified	f__unidentified	g__unidentified	s__unidentified	4	0	9	0	0	3	0	0	0	0	0	0
495ebde6048390973b20355517f45c18	k__Fungi	p__unidentified	c__unidentified	o__unidentified	f__unidentified	g__unidentified	s__unidentified	0	16	0	0	0	0	0	0	0	0	0	0
e81977a74c65ad6ee0d37be0e5f2d6b9	k__Fungi	p__unidentified	c__unidentified	o__unidentified	f__unidentified	g__unidentified	s__unidentified	0	16	0	0	0	0	0	0	0	0	0	0
e9e2796b37b9560496e50ecd285c8b7a	k__Fungi	p__unidentified	c__unidentified	o__unidentified	f__unidentified	g__unidentified	s__unidentified	0	10	0	0	6	0	0	0	0	0	0	0
711f788da6ecb52331f04dbf906637e7	k__Fungi	p__unidentified	c__unidentified	o__unidentified	f__unidentified	g__unidentified	s__unidentified	0	10	0	6	0	0	0	0	0	0	0	0
d02047ca8ea9660d060777c6df7ec8dd	k__Fungi	p__Basidiomycota	c__Agaricomycetes	o__Agaricales	f__Cortinariaceae	g__Cortinarius	s__	0	4	0	0	0	12	0	0	0	0	0	0
b4696dac9bf40fcdc87e848c932c38a2	k__Fungi	p__Ascomycota	c__Leotiomycetes	o__Helotiales	f__unidentified	g__unidentified	s__unidentified	0	0	16	0	0	0	0	0	0	0	0	0
36334c71c790fd618202952899ec2631	k__Fungi	p__Ascomycota	c__Leotiomycetes	o__Helotiales	f__	g__	s__	0	0	16	0	0	0	0	0	0	0	0	0
d587f1fd3d676d788e4b17319d4d3030	k__Fungi	p__unidentified	c__unidentified	o__unidentified	f__unidentified	g__unidentified	s__unidentified	0	0	0	16	0	0	0	0	0	0	0	0
cc4605ef94f3064265faa5111357a2ac	k__Fungi	p__unidentified	c__unidentified	o__unidentified	f__unidentified	g__unidentified	s__unidentified	0	0	0	9	7	0	0	0	0	0	0	0
3f63ca7f99ea47f8fc4d89b65a6968a6	k__Fungi	p__unidentified	c__unidentified	o__unidentified	f__unidentified	g__unidentified	s__unidentified	0	0	0	9	7	0	0	0	0	0	0	0
fcdf7a1b9970a246bf7b453df5b1065d	k__Fungi	p__unidentified	c__unidentified	o__unidentified	f__unidentified	g__unidentified	s__unidentified	0	0	0	0	16	0	0	0	0	0	0	0
735f6cc4503ab589582e782f0e3a2c46	k__Fungi	p__Ascomycota	c__Dothideomycetes	o__Venturiales	f__Venturiaceae	g__Venturia	s__	0	0	0	0	16	0	0	0	0	0	0	0
d0b1432641394dbfb3765aaaaed4d662	k__Fungi	p__	c__	o__	f__	g__	s__	0	0	0	0	16	0	0	0	0	0	0	0
aaee08de34925479d4f2ea651a9a3a6c	k__Fungi	p__Ascomycota	c__Leotiomycetes	o__Helotiales	f__	g__	s__	0	0	0	0	16	0	0	0	0	0	0	0
a5c1bbe5089ac3f12925bf8ab4da032b	k__Fungi	p__Ascomycota	c__Eurotiomycetes	o__Chaetothyriales	f__Herpotrichiellaceae	g__Cladophialophora	s__Cladophialophora_chaetospira	0	0	0	0	16	0	0	0	0	0	0	0
5cc3c42cd29bad264b798fb46a331397	k__Fungi	p__Ascomycota	c__Eurotiomycetes	o__Chaetothyriales	f__	g__	s__	0	0	0	0	16	0	0	0	0	0	0	0
f6bac191e8aad29cc5fdfd6a5ac999d2	k__Fungi	p__	c__	o__	f__	g__	s__	0	0	0	0	16	0	0	0	0	0	0	0
27b88e4f774b3eba953cde114a0dc477	k__Fungi	p__Basidiomycota	c__Agaricomycetes	o__unidentified	f__unidentified	g__unidentified	s__unidentified	0	0	0	0	16	0	0	0	0	0	0	0
ea700bf97580482bc7365647385f0d32	k__Fungi	p__Ascomycota	c__	o__	f__	g__	s__	0	0	0	0	16	0	0	0	0	0	0	0
5dba4978264571095a9241dbf63e784f	k__Fungi	p__Ascomycota	c__Leotiomycetes	o__Helotiales	f__unidentified	g__unidentified	s__unidentified	0	0	0	0	6	10	0	0	0	0	0	0
b8419b8cc6b9a0380e19804d61057ff1	k__Fungi	p__unidentified	c__unidentified	o__unidentified	f__unidentified	g__unidentified	s__unidentified	0	0	0	0	0	0	16	0	0	0	0	0
5e71f3c9de1f8c97d9027329c3f905df	k__Fungi	p__unidentified	c__unidentified	o__unidentified	f__unidentified	g__unidentified	s__unidentified	0	0	0	0	0	0	16	0	0	0	0	0
335e9fb7d0936ac22af1ed2e6d610fd3	k__Fungi	p__unidentified	c__unidentified	o__unidentified	f__unidentified	g__unidentified	s__unidentified	0	0	0	0	0	0	16	0	0	0	0	0
9f136c69ba80d7ed9ad62430cca9dad5	k__Fungi	p__unidentified	c__unidentified	o__unidentified	f__unidentified	g__unidentified	s__unidentified	0	0	0	0	0	0	16	0	0	0	0	0
d12d292713fc96ceac0290d138732c35	k__Fungi	p__Monoblepharomycota	c__Monoblepharidomycetes	o__Monoblepharidales	f__Monoblepharidaceae	g__Monoblepharis	s__Monoblepharis_hypogyna	0	0	0	0	0	0	16	0	0	0	0	0
92e577d7ab1019111b1d0cff2ce7194d	k__Fungi	p__unidentified	c__unidentified	o__unidentified	f__unidentified	g__unidentified	s__unidentified	0	0	0	0	0	0	16	0	0	0	0	0
d159946fe12d7310dce423e67c70980e	k__Fungi	p__unidentified	c__unidentified	o__unidentified	f__unidentified	g__unidentified	s__unidentified	0	0	0	0	0	0	6	10	0	0	0	0
5c8b956be8b297e0f43af236db10df23	k__Fungi	p__unidentified	c__unidentified	o__unidentified	f__unidentified	g__unidentified	s__unidentified	0	0	0	0	0	0	0	16	0	0	0	0
f4a5d446e70b8dc706ca3d22108c5930	k__Fungi	p__	c__	o__	f__	g__	s__	0	0	0	0	0	0	0	10	0	0	0	6
256cde58aa8fd9ae2ab66a92bc218746	k__Fungi	p__unidentified	c__unidentified	o__unidentified	f__unidentified	g__unidentified	s__unidentified	0	0	0	0	0	0	0	7	0	0	9	0
fbcddec51e01f3e974f1a8698723424c	k__Fungi	p__Ascomycota	c__Dothideomycetes	o__Pleosporales	f__Pleosporaceae	g__Drechslera	s__Drechslera_poae	0	0	0	0	0	0	0	6	0	0	10	0
0241e7f1274839e527f8f3a549053ca2	k__Fungi	p__Basidiomycota	c__Agaricomycetes	o__Agaricales	f__Cortinariaceae	g__Cortinarius	s__unidentified	0	0	0	0	0	0	0	0	16	0	0	0
1f7506461ad06d342611ebbc346e5f8a	k__Fungi	p__Ascomycota	c__Sordariomycetes	o__Hypocreales	f__Stachybotryaceae	g__Myrothecium	s__Myrothecium_gramineum	0	0	0	0	0	0	0	0	16	0	0	0
6d9177a120ba57b8439005aa113cbeee	k__Fungi	p__Ascomycota	c__Dothideomycetes	o__Pleosporales	f__Pleosporaceae	g__Alternaria	s__	0	0	0	0	0	0	0	0	16	0	0	0
b876e8ce6d0f143d524d45fd5a287ba5	k__Fungi	p__Ascomycota	c__Sordariomycetes	o__Magnaporthales	f__Magnaporthaceae	g__Mycoleptodiscus	s__unidentified	0	0	0	0	0	0	0	0	16	0	0	0
2f4efd05a9ffe49a9dfd2ef8db4f19bb	k__Fungi	p__unidentified	c__unidentified	o__unidentified	f__unidentified	g__unidentified	s__unidentified	0	0	0	0	0	0	0	0	16	0	0	0
8ec61c37154eeefc5d5421623aedee65	k__Fungi	p__unidentified	c__unidentified	o__unidentified	f__unidentified	g__unidentified	s__unidentified	0	0	0	0	0	0	0	0	16	0	0	0
d7b1b34c0dd3a5d135e43720c69b8681	k__Fungi	p__unidentified	c__unidentified	o__unidentified	f__unidentified	g__unidentified	s__unidentified	0	0	0	0	0	0	0	0	0	0	0	16
9285f3f59ee99c614f642a857e7db309	k__Fungi	p__Mucoromycota	c__Umbelopsidomycetes	o__Umbelopsidales	f__Umbelopsidaceae	g__Umbelopsis	s__Umbelopsis_ramanniana	15	0	0	0	0	0	0	0	0	0	0	0
ae80e4d1721e987ec2eaa120e64ca2d8	k__Fungi	p__unidentified	c__unidentified	o__unidentified	f__unidentified	g__unidentified	s__unidentified	7	0	8	0	0	0	0	0	0	0	0	0
4e0bf144bf58a3bffc72fd778fa60db9	k__Fungi	p__unidentified	c__unidentified	o__unidentified	f__unidentified	g__unidentified	s__unidentified	2	13	0	0	0	0	0	0	0	0	0	0
df0421a3e4e12b9ea2b7a8ed5dc691fc	k__Fungi	p__unidentified	c__unidentified	o__unidentified	f__unidentified	g__unidentified	s__unidentified	0	15	0	0	0	0	0	0	0	0	0	0
254d6667ee6ffb4c11bdb17ea9a133f4	k__Fungi	p__unidentified	c__unidentified	o__unidentified	f__unidentified	g__unidentified	s__unidentified	0	15	0	0	0	0	0	0	0	0	0	0
f0a2c0a7bd8cca7a934a6f6bfe2e2b78	k__Fungi	p__unidentified	c__unidentified	o__unidentified	f__unidentified	g__unidentified	s__unidentified	0	15	0	0	0	0	0	0	0	0	0	0
9141a8e8e463970ca6743b2d0b74ecb1	k__Fungi	p__Ascomycota	c__	o__	f__	g__	s__	0	10	0	5	0	0	0	0	0	0	0	0
66e4ba681d3bc7c8f66fd06bd0a41843	k__Fungi	p__Ascomycota	c__	o__	f__	g__	s__	0	0	15	0	0	0	0	0	0	0	0	0
3e2dc6af90c4a5e811a0605b22089bf9	k__Fungi	p__unidentified	c__unidentified	o__unidentified	f__unidentified	g__unidentified	s__unidentified	0	0	15	0	0	0	0	0	0	0	0	0
2bb55078601b1aa2a8b840eea54d2928	k__Fungi	p__unidentified	c__unidentified	o__unidentified	f__unidentified	g__unidentified	s__unidentified	0	0	15	0	0	0	0	0	0	0	0	0
3ea57f8961e842404893340f0ee6f1c6	k__Fungi	p__unidentified	c__unidentified	o__unidentified	f__unidentified	g__unidentified	s__unidentified	0	0	15	0	0	0	0	0	0	0	0	0
3ac864148833e3a1bcab76f928308536	k__Fungi	p__unidentified	c__unidentified	o__unidentified	f__unidentified	g__unidentified	s__unidentified	0	0	0	15	0	0	0	0	0	0	0	0
a71ecf57bb9f9d138d0f9a464e77825e	k__Fungi	p__Glomeromycota	c__Glomeromycetes	o__Glomerales	f__Claroideoglomeraceae	g__unidentified	s__unidentified	0	0	0	15	0	0	0	0	0	0	0	0
1a14ee7ab5ac1f8b08f55795d108323c	k__Fungi	p__unidentified	c__unidentified	o__unidentified	f__unidentified	g__unidentified	s__unidentified	0	0	0	15	0	0	0	0	0	0	0	0
4e5f3559362bf0e2cf5e8773c7eaf2a6	k__Fungi	p__	c__	o__	f__	g__	s__	0	0	0	4	11	0	0	0	0	0	0	0
8fc0d33de1a6ca4e33fb00206861e943	k__Fungi	p__unidentified	c__unidentified	o__unidentified	f__unidentified	g__unidentified	s__unidentified	0	0	0	0	15	0	0	0	0	0	0	0
fdd3016f58b62c618ec5653de5f14194	k__Fungi	p__unidentified	c__unidentified	o__unidentified	f__unidentified	g__unidentified	s__unidentified	0	0	0	0	15	0	0	0	0	0	0	0
faa5b23a67301c385673c03780e9a60e	k__Fungi	p__Ascomycota	c__	o__	f__	g__	s__	0	0	0	0	15	0	0	0	0	0	0	0
b267a38428332e644e904cdc62db9d9d	k__Fungi	p__Basidiomycota	c__GS27	o__GS27	f__unidentified	g__unidentified	s__unidentified	0	0	0	0	15	0	0	0	0	0	0	0
23befe34a9a533baaf050fbdbe6facf5	k__Fungi	p__Basidiomycota	c__Microbotryomycetes	o__Microbotryomycetes_ord_Incertae_sedis	f__Chrysozymaceae	g__Slooffia	s__Slooffia_cresolica	0	0	0	0	15	0	0	0	0	0	0	0
275b287eb53ddc67d3a5bc3efcadf05c	k__Fungi	p__Ascomycota	c__Sordariomycetes	o__Microascales	f__Halosphaeriaceae	g__Clavatospora	s__Clavatospora_longibrachiata	0	0	0	0	15	0	0	0	0	0	0	0
9be198063e605ebcbc332d2da5266c4d	k__Fungi	p__unidentified	c__unidentified	o__unidentified	f__unidentified	g__unidentified	s__unidentified	0	0	0	0	15	0	0	0	0	0	0	0
620fb95b184a8c2424f5051097c517e2	k__Fungi	p__unidentified	c__unidentified	o__unidentified	f__unidentified	g__unidentified	s__unidentified	0	0	0	0	15	0	0	0	0	0	0	0
33079e1c60edbe709a3661ae9e6cd501	k__Fungi	p__unidentified	c__unidentified	o__unidentified	f__unidentified	g__unidentified	s__unidentified	0	0	0	0	15	0	0	0	0	0	0	0
7208e90c82388ed46805638ab9464d3c	k__Fungi	p__unidentified	c__unidentified	o__unidentified	f__unidentified	g__unidentified	s__unidentified	0	0	0	0	15	0	0	0	0	0	0	0
f035b16d9349f9fe1894efeab5eb4c64	k__Fungi	p__unidentified	c__unidentified	o__unidentified	f__unidentified	g__unidentified	s__unidentified	0	0	0	0	15	0	0	0	0	0	0	0
1fcac44e0bbcdf432e90dc55fcfd593e	k__Fungi	p__unidentified	c__unidentified	o__unidentified	f__unidentified	g__unidentified	s__unidentified	0	0	0	0	0	15	0	0	0	0	0	0
607eecb03e89e9d58967e73b2552907e	k__Fungi	p__unidentified	c__unidentified	o__unidentified	f__unidentified	g__unidentified	s__unidentified	0	0	0	0	0	15	0	0	0	0	0	0
9bd92faebc4a50ef017b6f905d4127b6	k__Fungi	p__	c__	o__	f__	g__	s__	0	0	0	0	0	15	0	0	0	0	0	0
2cd015d7b4817f492eebd17cc1ee4870	k__Fungi	p__Ascomycota	c__Sordariomycetes	o__unidentified	f__unidentified	g__unidentified	s__unidentified	0	0	0	0	0	15	0	0	0	0	0	0
2ce962e498641349e54ca902190d3526	k__Fungi	p__	c__	o__	f__	g__	s__	0	0	0	0	0	0	15	0	0	0	0	0
69689d7e6561d6e7a7133243a87fff0b	k__Fungi	p__unidentified	c__unidentified	o__unidentified	f__unidentified	g__unidentified	s__unidentified	0	0	0	0	0	0	15	0	0	0	0	0
ee8c041dd58e80cdbb65d4320d802848	k__Fungi	p__Ascomycota	c__Leotiomycetes	o__Helotiales	f__Helotiaceae	g__Glarea	s__unidentified	0	0	0	0	0	0	15	0	0	0	0	0
1991916514f75d74249f0b3731bfe518	k__Rhizaria	p__Cercozoa	c__unidentified	o__unidentified	f__unidentified	g__unidentified	s__unidentified	0	0	0	0	0	0	15	0	0	0	0	0
fd3fb1b28a3fc9bd79571095ddc122e6	k__Fungi	p__unidentified	c__unidentified	o__unidentified	f__unidentified	g__unidentified	s__unidentified	0	0	0	0	0	0	15	0	0	0	0	0
fdaf57dadecdc340468f40ae66946d9c	k__Fungi	p__Chytridiomycota	c__unidentified	o__unidentified	f__unidentified	g__unidentified	s__unidentified	0	0	0	0	0	0	15	0	0	0	0	0
bb0aadc4fa773e23b2064a78800698da	k__Fungi	p__	c__	o__	f__	g__	s__	0	0	0	0	0	0	15	0	0	0	0	0
1d2110cf7a94a0d3d895ababca84ff6f	k__Fungi	p__unidentified	c__unidentified	o__unidentified	f__unidentified	g__unidentified	s__unidentified	0	0	0	0	0	0	15	0	0	0	0	0
51fce8f6a07af670c0b597312aa061ae	k__Fungi	p__unidentified	c__unidentified	o__unidentified	f__unidentified	g__unidentified	s__unidentified	0	0	0	0	0	0	0	15	0	0	0	0
f1b954d90d9d62658c002da8389928ed	k__Fungi	p__Basidiomycota	c__Agaricomycetes	o__Agaricales	f__Hygrophoraceae	g__Hygrocybe	s__Hygrocybe_conica	0	0	0	0	0	0	0	15	0	0	0	0
a4d6c891b682b3ca58084c4377539053	k__Fungi	p__unidentified	c__unidentified	o__unidentified	f__unidentified	g__unidentified	s__unidentified	0	0	0	0	0	0	0	15	0	0	0	0
0866a2da65887e5deb02d6e3673d236a	k__Fungi	p__Ascomycota	c__Eurotiomycetes	o__Chaetothyriales	f__unidentified	g__unidentified	s__unidentified	0	0	0	0	0	0	0	15	0	0	0	0
01beab6d9d2cca9332e93dd894f5b7a3	k__Fungi	p__Ascomycota	c__Eurotiomycetes	o__Chaetothyriales	f__unidentified	g__unidentified	s__unidentified	0	0	0	0	0	0	0	15	0	0	0	0
d83b95148a46401d35e11089dd65a637	k__Fungi	p__Ascomycota	c__Eurotiomycetes	o__Onygenales	f__	g__	s__	0	0	0	0	0	0	0	7	0	0	8	0
bfe2a4325cf60aa8c96fa1e63a943d99	k__Fungi	p__unidentified	c__unidentified	o__unidentified	f__unidentified	g__unidentified	s__unidentified	0	0	0	0	0	0	0	4	0	11	0	0
8ec88df30ba9b5d9dd5fa8941c3fcb7f	k__Fungi	p__Ascomycota	c__Dothideomycetes	o__Botryosphaeriales	f__Botryosphaeriaceae	g__Tiarosporella	s__Tiarosporella_urbis-rosarum	0	0	0	0	0	0	0	0	15	0	0	0
5793a683cc152ef62b240b21bc0885c5	k__Fungi	p__Basidiomycota	c__Cystobasidiomycetes	o__Erythrobasidiales	f__Erythrobasidiales_fam_Incertae_sedis	g__Sakaguchia	s__	0	0	0	0	0	0	0	0	15	0	0	0
3348d4c18019a1a1b7a452210d5feff5	k__Fungi	p__unidentified	c__unidentified	o__unidentified	f__unidentified	g__unidentified	s__unidentified	0	0	0	0	0	0	0	0	15	0	0	0
77ce2708fdca14c805f5c58e6b9edfe0	k__Fungi	p__Glomeromycota	c__Glomeromycetes	o__Glomerales	f__Glomeraceae	g__unidentified	s__unidentified	0	0	0	0	0	0	0	0	15	0	0	0
dee6ed0a3a42997d4fd05c35ed5813ea	k__Fungi	p__unidentified	c__unidentified	o__unidentified	f__unidentified	g__unidentified	s__unidentified	0	0	0	0	0	0	0	0	15	0	0	0
c6e8b29e55f0412118b719544727adcc	k__Fungi	p__unidentified	c__unidentified	o__unidentified	f__unidentified	g__unidentified	s__unidentified	0	0	0	0	0	0	0	0	15	0	0	0
b5069045a442364a81345d4c3e256133	k__Fungi	p__unidentified	c__unidentified	o__unidentified	f__unidentified	g__unidentified	s__unidentified	0	0	0	0	0	0	0	0	15	0	0	0
afed4eee8bc2a760fd92255ee17786e6	k__Fungi	p__Ascomycota	c__Eurotiomycetes	o__Eurotiales	f__Aspergillaceae	g__Penicillium	s__	0	0	0	0	0	0	0	0	0	15	0	0
5755d54d7628f4be77c4a26f4f7b673a	k__Fungi	p__Glomeromycota	c__Archaeosporomycetes	o__Archaeosporales	f__unidentified	g__unidentified	s__unidentified	0	0	0	0	0	0	0	0	0	15	0	0
63e7db175ece08002ca1a9b5ffb50ede	k__Fungi	p__Basidiomycota	c__Agaricomycetes	o__Russulales	f__Lachnocladiaceae	g__Asterostroma	s__Asterostroma_cervicolor	0	0	0	0	0	0	0	0	0	0	15	0
dbda394594080b222c2e397ae7e2ecfd	k__Fungi	p__Ascomycota	c__Dothideomycetes	o__Capnodiales	f__unidentified	g__unidentified	s__unidentified	0	0	0	0	0	0	0	0	0	0	11	4
97646b89388131ac4f513265bf3b1f36	k__Fungi	p__unidentified	c__unidentified	o__unidentified	f__unidentified	g__unidentified	s__unidentified	0	0	0	0	0	0	0	0	0	0	0	15
667ded4ba9cc933833d97e0d19d6fd76	k__Fungi	p__unidentified	c__unidentified	o__unidentified	f__unidentified	g__unidentified	s__unidentified	0	14	0	0	0	0	0	0	0	0	0	0
027fa126617977fd83f89ce427e54a63	k__Fungi	p__Ascomycota	c__	o__	f__	g__	s__	0	14	0	0	0	0	0	0	0	0	0	0
b00a5088d3c8ee19a69499e8afc9c7d0	k__Fungi	p__unidentified	c__unidentified	o__unidentified	f__unidentified	g__unidentified	s__unidentified	0	14	0	0	0	0	0	0	0	0	0	0
b1bfa780d0b172eb0609c537f1ce3a9e	k__Fungi	p__Ascomycota	c__	o__	f__	g__	s__	0	14	0	0	0	0	0	0	0	0	0	0
18d32d258798e58a8c5b5c4d74b0e2ed	k__Fungi	p__	c__	o__	f__	g__	s__	0	14	0	0	0	0	0	0	0	0	0	0
b05ac5deab78528e21f3acdf25c57f48	k__Fungi	p__unidentified	c__unidentified	o__unidentified	f__unidentified	g__unidentified	s__unidentified	0	14	0	0	0	0	0	0	0	0	0	0
e2975b09c66a4f5401216628ae63e703	k__Fungi	p__unidentified	c__unidentified	o__unidentified	f__unidentified	g__unidentified	s__unidentified	0	14	0	0	0	0	0	0	0	0	0	0
0facddba94676a979664a7b6a7633a88	k__Fungi	p__Ascomycota	c__Sordariomycetes	o__Hypocreales	f__Ophiocordycipitaceae	g__Ophiocordyceps	s__Ophiocordyceps_xuefengensis	0	0	14	0	0	0	0	0	0	0	0	0
eb43043b05d6e90eaf55dc8efce12c9f	k__Fungi	p__unidentified	c__unidentified	o__unidentified	f__unidentified	g__unidentified	s__unidentified	0	0	12	0	2	0	0	0	0	0	0	0
cfcc6c99dd5700e04561317238b8c8f0	k__Fungi	p__unidentified	c__unidentified	o__unidentified	f__unidentified	g__unidentified	s__unidentified	0	0	0	14	0	0	0	0	0	0	0	0
dc2b90d85551b610f950840c8b15ec98	k__Fungi	p__Ascomycota	c__Sordariomycetes	o__Hypocreales	f__	g__	s__	0	0	0	14	0	0	0	0	0	0	0	0
c5ad56b1b6aabed2bd0b0d682ed236c4	k__Fungi	p__	c__	o__	f__	g__	s__	0	0	0	14	0	0	0	0	0	0	0	0
1e521f7a540a0c7d5f5d5d7432175539	k__Fungi	p__unidentified	c__unidentified	o__unidentified	f__unidentified	g__unidentified	s__unidentified	0	0	0	0	14	0	0	0	0	0	0	0
05d006ca96a6b3c3275564a5f267f171	k__Fungi	p__Ascomycota	c__Sordariomycetes	o__Hypocreales	f__Hypocreales_fam_Incertae_sedis	g__Stilbella	s__unidentified	0	0	0	0	14	0	0	0	0	0	0	0
e1aa34c28f563727b1073762117bf9f6	k__Fungi	p__	c__	o__	f__	g__	s__	0	0	0	0	14	0	0	0	0	0	0	0
0a51a4d31a2d5bdcb14dc12238e98146	k__Fungi	p__	c__	o__	f__	g__	s__	0	0	0	0	14	0	0	0	0	0	0	0
5444c421a0a3538db487d869e046cb7d	k__Fungi	p__	c__	o__	f__	g__	s__	0	0	0	0	14	0	0	0	0	0	0	0
5dabc0058f30fa47318d1575eca3fd5b	k__Fungi	p__Ascomycota	c__	o__	f__	g__	s__	0	0	0	0	14	0	0	0	0	0	0	0
1e43e74880d9e17c9042c0373d52ba82	k__Fungi	p__Basidiomycota	c__Agaricomycetes	o__	f__	g__	s__	0	0	0	0	14	0	0	0	0	0	0	0
95154c37537a424823249f4b4fbb3c21	k__Fungi	p__Ascomycota	c__Leotiomycetes	o__Helotiales	f__Hyaloscyphaceae	g__Hyaloscypha	s__Hyaloscypha_leuconica_var._bulbopilosa	0	0	0	0	7	7	0	0	0	0	0	0
bfcb65700ea9a2270016022f096a5b47	k__Fungi	p__Basidiomycota	c__unidentified	o__unidentified	f__unidentified	g__unidentified	s__unidentified	0	0	0	0	0	0	14	0	0	0	0	0
c3f630423c644baf8ad7dfbff1cefcb1	k__Fungi	p__unidentified	c__unidentified	o__unidentified	f__unidentified	g__unidentified	s__unidentified	0	0	0	0	0	0	14	0	0	0	0	0
9e3e76b62e8ce5bcdf211548a0948c45	k__Fungi	p__unidentified	c__unidentified	o__unidentified	f__unidentified	g__unidentified	s__unidentified	0	0	0	0	0	0	14	0	0	0	0	0
1c5901e2ee6c42efdd6a9b177aef47ff	k__Fungi	p__Ascomycota	c__Dothideomycetes	o__Capnodiales	f__	g__	s__	0	0	0	0	0	0	14	0	0	0	0	0
f1cb1fbfcbd74eeaf580d10831120029	k__Fungi	p__unidentified	c__unidentified	o__unidentified	f__unidentified	g__unidentified	s__unidentified	0	0	0	0	0	0	14	0	0	0	0	0
363f3cea6e75443c1955351482938e55	k__Fungi	p__unidentified	c__unidentified	o__unidentified	f__unidentified	g__unidentified	s__unidentified	0	0	0	0	0	0	14	0	0	0	0	0
f050928e825b16a4e2ae7f8e36e1e117	k__Fungi	p__Ascomycota	c__Leotiomycetes	o__Helotiales	f__Vibrisseaceae	g__Phialocephala	s__unidentified	0	0	0	0	0	0	14	0	0	0	0	0
884cc2d852447f3a2794782e57f0458a	k__Fungi	p__Chytridiomycota	c__unidentified	o__unidentified	f__unidentified	g__unidentified	s__unidentified	0	0	0	0	0	0	7	7	0	0	0	0
efbf198482393bbfed9542d56bc907e0	k__Fungi	p__unidentified	c__unidentified	o__unidentified	f__unidentified	g__unidentified	s__unidentified	0	0	0	0	0	0	6	0	2	0	6	0
c5ac73254475d9d224aa764625900aed	k__Fungi	p__unidentified	c__unidentified	o__unidentified	f__unidentified	g__unidentified	s__unidentified	0	0	0	0	0	0	0	14	0	0	0	0
98b1ff16ec1dc745f6b937bcecaf7675	k__Fungi	p__unidentified	c__unidentified	o__unidentified	f__unidentified	g__unidentified	s__unidentified	0	0	0	0	0	0	0	0	14	0	0	0
ed35dd9e94a2d4acac505849f737d088	k__Fungi	p__Glomeromycota	c__Glomeromycetes	o__Glomerales	f__Glomeraceae	g__Glomus	s__unidentified	0	0	0	0	0	0	0	0	14	0	0	0
dfa944d7eef5d21cb112e30fb5070f48	k__Fungi	p__	c__	o__	f__	g__	s__	0	0	0	0	0	0	0	0	14	0	0	0
d2e0b185ac5a3aedf38dddad1a4e763b	k__Fungi	p__	c__	o__	f__	g__	s__	0	0	0	0	0	0	0	0	14	0	0	0
c055983b20c0a7b641844f8c1f81f51b	k__Fungi	p__Ascomycota	c__Dothideomycetes	o__Pleosporales	f__unidentified	g__unidentified	s__unidentified	0	0	0	0	0	0	0	0	14	0	0	0
b82b00b5067d30bf113e2b95c7a99da4	k__Fungi	p__Ascomycota	c__Eurotiomycetes	o__Chaetothyriales	f__unidentified	g__unidentified	s__unidentified	0	0	0	0	0	0	0	0	14	0	0	0
215179cad601521519f3a476fb754fe6	k__Fungi	p__unidentified	c__unidentified	o__unidentified	f__unidentified	g__unidentified	s__unidentified	0	0	0	0	0	0	0	0	14	0	0	0
99c432375dab98b37930f3005f5d2f50	k__Fungi	p__Glomeromycota	c__unidentified	o__unidentified	f__unidentified	g__unidentified	s__unidentified	0	0	0	0	0	0	0	0	14	0	0	0
bb87af937ce76ef2e5a1eca22c584ca5	k__Fungi	p__Ascomycota	c__Dothideomycetes	o__Pleosporales	f__Phaeosphaeriaceae	g__Chaetosphaeronema	s__unidentified	0	0	0	0	0	0	0	0	14	0	0	0
8fb06231cd1a164dbae41105611244f4	k__Fungi	p__unidentified	c__unidentified	o__unidentified	f__unidentified	g__unidentified	s__unidentified	0	0	0	0	0	0	0	0	0	14	0	0
cb157bc33ea776329c7ffc6204ab6785	k__Fungi	p__Basidiomycota	c__Cystobasidiomycetes	o__Erythrobasidiales	f__Erythrobasidiaceae	g__Erythrobasidium	s__Erythrobasidium_hasegawianum	0	0	0	0	0	0	0	0	0	14	0	0
11f11a3b7111fe9dab5652c49e1a728e	k__Fungi	p__Ascomycota	c__Leotiomycetes	o__	f__	g__	s__	0	0	0	0	0	0	0	0	0	0	14	0
ce28771853a5be56e90c8687723f6b13	k__Fungi	p__unidentified	c__unidentified	o__unidentified	f__unidentified	g__unidentified	s__unidentified	0	0	0	0	0	0	0	0	0	0	14	0
053ba8b14b114c675c8ad3b8d0564db0	k__Fungi	p__Ascomycota	c__Sordariomycetes	o__Sordariales	f__Chaetomiaceae	g__	s__	0	0	0	0	0	0	0	0	0	0	14	0
d8d9cf1cc43941911f05a71dfad9d9c2	k__Fungi	p__Mucoromycota	c__Endogonomycetes	o__Endogonales	f__Endogonales_fam_Incertae_sedis	g__Densospora	s__unidentified	0	0	0	0	0	0	0	0	0	0	14	0
a90ec14ab08df37de473e1581c11b97a	k__Fungi	p__Ascomycota	c__	o__	f__	g__	s__	0	0	0	0	0	0	0	0	0	0	0	14
7fa9bc829546d67c984c23df6f29369e	k__Fungi	p__unidentified	c__unidentified	o__unidentified	f__unidentified	g__unidentified	s__unidentified	0	0	0	0	0	0	0	0	0	0	0	14
3bd79a4b840572bbd238fe680ae63182	k__Fungi	p__	c__	o__	f__	g__	s__	0	0	0	0	0	0	0	0	0	0	0	14
7072b50d6ac83b7d2dffa673d5249d35	k__Fungi	p__Ascomycota	c__Dothideomycetes	o__Venturiales	f__Venturiaceae	g__Venturia	s__unidentified	13	0	0	0	0	0	0	0	0	0	0	0
fb1badf24478336e91b7859a9ca59563	k__Fungi	p__Ascomycota	c__Leotiomycetes	o__Helotiales	f__	g__	s__	6	0	0	0	7	0	0	0	0	0	0	0
a3903526381d05e5dad1bedb50575025	k__Fungi	p__Basidiomycota	c__Agaricomycetes	o__Agaricales	f__Tricholomataceae	g__Mycena	s__Mycena_abramsii	0	13	0	0	0	0	0	0	0	0	0	0
8c0f054c4ac6a610d5b8baba9164dfe4	k__Fungi	p__unidentified	c__unidentified	o__unidentified	f__unidentified	g__unidentified	s__unidentified	0	13	0	0	0	0	0	0	0	0	0	0
b65b74ca07e25afb75100af0bb36a5f0	k__Fungi	p__unidentified	c__unidentified	o__unidentified	f__unidentified	g__unidentified	s__unidentified	0	13	0	0	0	0	0	0	0	0	0	0
1df04ed21c138923bdc5e6630d8db4bf	k__Fungi	p__	c__	o__	f__	g__	s__	0	13	0	0	0	0	0	0	0	0	0	0
62aa11139f6f7bee7ab4402ebae173f1	k__Fungi	p__unidentified	c__unidentified	o__unidentified	f__unidentified	g__unidentified	s__unidentified	0	13	0	0	0	0	0	0	0	0	0	0
8b857feec5e3ba039644bad7ec353c06	k__Fungi	p__Ascomycota	c__Leotiomycetes	o__Helotiales	f__Hyaloscyphaceae	g__Lachnum	s__	0	13	0	0	0	0	0	0	0	0	0	0
b3594718bdecc5d56bd101a7a222612c	k__Fungi	p__	c__	o__	f__	g__	s__	0	8	0	5	0	0	0	0	0	0	0	0
730ce7499f0d99c9484561015b3af3c3	k__Fungi	p__unidentified	c__unidentified	o__unidentified	f__unidentified	g__unidentified	s__unidentified	0	0	13	0	0	0	0	0	0	0	0	0
4f8519357778bdd5fc25d873c339e6d0	k__Fungi	p__unidentified	c__unidentified	o__unidentified	f__unidentified	g__unidentified	s__unidentified	0	0	13	0	0	0	0	0	0	0	0	0
8fdfa01c8d240e4f4b4a42d863e80e32	k__Fungi	p__unidentified	c__unidentified	o__unidentified	f__unidentified	g__unidentified	s__unidentified	0	0	13	0	0	0	0	0	0	0	0	0
68f9f841cfb86fc3c3681d436fc089f2	k__Fungi	p__Ascomycota	c__Leotiomycetes	o__Thelebolales	f__Pseudeurotiaceae	g__	s__	0	0	13	0	0	0	0	0	0	0	0	0
d093bae17f52ed95ef2024016ed5a63a	k__Fungi	p__Kickxellomycota	c__Kickxellomycetes	o__Kickxellales	f__Kickxellaceae	g__Ramicandelaber	s__	0	0	13	0	0	0	0	0	0	0	0	0
1b26dd9131216df8a656368024bea86a	k__Fungi	p__Ascomycota	c__Eurotiomycetes	o__Eurotiales	f__Trichocomaceae	g__Sagenomella	s__Sagenomella_diversispora	0	0	0	13	0	0	0	0	0	0	0	0
d3641e81fcd64faa15f620b63e37c841	k__Fungi	p__unidentified	c__unidentified	o__unidentified	f__unidentified	g__unidentified	s__unidentified	0	0	0	13	0	0	0	0	0	0	0	0
11a47d04ebfb19537b12ff311f4dbcb5	k__Fungi	p__Ascomycota	c__	o__	f__	g__	s__	0	0	0	13	0	0	0	0	0	0	0	0
8eb7271ab9d110e76319508c0bff1616	k__Fungi	p__Basidiomycota	c__Agaricomycetes	o__Russulales	f__Stereaceae	g__Stereum	s__Stereum_hirsutum	0	0	0	13	0	0	0	0	0	0	0	0
aff3c3d9430cc18251a4a8e1d4fa8cb0	k__Fungi	p__unidentified	c__unidentified	o__unidentified	f__unidentified	g__unidentified	s__unidentified	0	0	0	13	0	0	0	0	0	0	0	0
0cab15d85bf7df5db89b1ef1438e49d8	k__Fungi	p__unidentified	c__unidentified	o__unidentified	f__unidentified	g__unidentified	s__unidentified	0	0	0	13	0	0	0	0	0	0	0	0
5f6b6f35b3e45152e0af7e56b218d55f	k__Fungi	p__Chytridiomycota	c__unidentified	o__unidentified	f__unidentified	g__unidentified	s__unidentified	0	0	0	13	0	0	0	0	0	0	0	0
e446976710146d079aef489592ce2e83	k__Fungi	p__unidentified	c__unidentified	o__unidentified	f__unidentified	g__unidentified	s__unidentified	0	0	0	13	0	0	0	0	0	0	0	0
68c456712a9330bd601446188b8fdd64	k__Fungi	p__unidentified	c__unidentified	o__unidentified	f__unidentified	g__unidentified	s__unidentified	0	0	0	8	0	5	0	0	0	0	0	0
41b979c35958086368ad12af9ba003af	k__Fungi	p__Basidiomycota	c__Agaricomycetes	o__Agaricales	f__Clavariaceae	g__unidentified	s__unidentified	0	0	0	0	13	0	0	0	0	0	0	0
45c9bd908f8d534085dc85fa310a5f9f	k__Fungi	p__Basidiomycota	c__Agaricomycetes	o__Thelephorales	f__Thelephoraceae	g__unidentified	s__unidentified	0	0	0	0	13	0	0	0	0	0	0	0
fbdfde61c0a34d5e0a6276f6d6f30ab2	k__Fungi	p__	c__	o__	f__	g__	s__	0	0	0	0	13	0	0	0	0	0	0	0
e6b103ba4f07f962a28c5746d5cadaa6	k__Fungi	p__Ascomycota	c__Lecanoromycetes	o__unidentified	f__unidentified	g__unidentified	s__unidentified	0	0	0	0	13	0	0	0	0	0	0	0
083fd58ee912b8daab57ed141a89e7bd	k__Fungi	p__Ascomycota	c__Leotiomycetes	o__Helotiales	f__Hyaloscyphaceae	g__Hyalopeziza	s__Hyalopeziza_nectrioidea	0	0	0	0	13	0	0	0	0	0	0	0
f05c86ba2fe704b0a6c7aa65a989d360	k__Fungi	p__unidentified	c__unidentified	o__unidentified	f__unidentified	g__unidentified	s__unidentified	0	0	0	0	13	0	0	0	0	0	0	0
f6822002e8b1877d12be6fcb897876e9	k__Fungi	p__Basidiomycota	c__Agaricomycetes	o__unidentified	f__unidentified	g__unidentified	s__unidentified	0	0	0	0	13	0	0	0	0	0	0	0
8be17e736db719f2963a0c26af775721	k__Fungi	p__unidentified	c__unidentified	o__unidentified	f__unidentified	g__unidentified	s__unidentified	0	0	0	0	13	0	0	0	0	0	0	0
56eaee55886a3073a7e4254521571b7e	k__Fungi	p__Ascomycota	c__Leotiomycetes	o__Helotiales	f__unidentified	g__unidentified	s__unidentified	0	0	0	0	13	0	0	0	0	0	0	0
b73fcfafc3b43e25fde0bbc56900042e	k__Fungi	p__Ascomycota	c__Leotiomycetes	o__Helotiales	f__	g__	s__	0	0	0	0	13	0	0	0	0	0	0	0
553c704931551dce642e9f02bd53657a	k__Fungi	p__unidentified	c__unidentified	o__unidentified	f__unidentified	g__unidentified	s__unidentified	0	0	0	0	13	0	0	0	0	0	0	0
8b07ee782b7423b0f347ce776f4b45e1	k__Fungi	p__unidentified	c__unidentified	o__unidentified	f__unidentified	g__unidentified	s__unidentified	0	0	0	0	0	13	0	0	0	0	0	0
cdd1ba96e362292df5ff9c9d45854608	k__Fungi	p__Basidiomycota	c__Agaricomycetes	o__Agaricales	f__Cortinariaceae	g__Cortinarius	s__	0	0	0	0	0	13	0	0	0	0	0	0
3a8e6285145deb9106ed480cc0f43a22	k__Fungi	p__Ascomycota	c__Pezizomycetes	o__Pezizales	f__Pezizaceae	g__Ruhlandiella	s__unidentified	0	0	0	0	0	13	0	0	0	0	0	0
044ba0bfb49149201dee22d5e79f1008	k__Fungi	p__Basidiomycota	c__Agaricomycetes	o__Hymenochaetales	f__Rickenellaceae	g__Rickenella	s__unidentified	0	0	0	0	0	13	0	0	0	0	0	0
8f3392c9b8822f4a55ba87d167f5bb41	k__Fungi	p__Basidiomycota	c__Agaricomycetes	o__Cantharellales	f__Clavulinaceae	g__unidentified	s__unidentified	0	0	0	0	0	13	0	0	0	0	0	0
6e76c973d6faef5dfc6a7f064ce39223	k__Fungi	p__unidentified	c__unidentified	o__unidentified	f__unidentified	g__unidentified	s__unidentified	0	0	0	0	0	13	0	0	0	0	0	0
13fdf6c336df8db7df5a837a0a24a19c	k__Fungi	p__unidentified	c__unidentified	o__unidentified	f__unidentified	g__unidentified	s__unidentified	0	0	0	0	0	13	0	0	0	0	0	0
c5c8866cbb9371a27feef558abf9c916	k__Fungi	p__unidentified	c__unidentified	o__unidentified	f__unidentified	g__unidentified	s__unidentified	0	0	0	0	0	13	0	0	0	0	0	0
3ef8bb185d3725b1b6f4feb2641dc459	k__Fungi	p__unidentified	c__unidentified	o__unidentified	f__unidentified	g__unidentified	s__unidentified	0	0	0	0	0	13	0	0	0	0	0	0
59b753f0d57a69d923f7a7c5f1207403	k__Fungi	p__unidentified	c__unidentified	o__unidentified	f__unidentified	g__unidentified	s__unidentified	0	0	0	0	0	0	13	0	0	0	0	0
b33050845d3db98f0178f940a3d5edaa	k__Fungi	p__unidentified	c__unidentified	o__unidentified	f__unidentified	g__unidentified	s__unidentified	0	0	0	0	0	0	13	0	0	0	0	0
34e05107dd49d813e52a34ddeb0e79ac	k__Fungi	p__Glomeromycota	c__Glomeromycetes	o__Glomerales	f__Glomeraceae	g__Glomus	s__unidentified	0	0	0	0	0	0	13	0	0	0	0	0
9893c044da2f9a86fb0ce3028b081e98	k__Fungi	p__unidentified	c__unidentified	o__unidentified	f__unidentified	g__unidentified	s__unidentified	0	0	0	0	0	0	13	0	0	0	0	0
76e3de51a7099fe8bbd88ba0183aa456	k__Fungi	p__unidentified	c__unidentified	o__unidentified	f__unidentified	g__unidentified	s__unidentified	0	0	0	0	0	0	11	0	0	0	2	0
e9dc7cb5f1351eb608fb25a0ef3a6f49	k__Fungi	p__unidentified	c__unidentified	o__unidentified	f__unidentified	g__unidentified	s__unidentified	0	0	0	0	0	0	4	0	9	0	0	0
858633b28d9da6804bf593f57c325c1e	k__Fungi	p__unidentified	c__unidentified	o__unidentified	f__unidentified	g__unidentified	s__unidentified	0	0	0	0	0	0	3	0	0	4	6	0
54ff9657b6c06ae8cfb6791be3cd606f	k__Fungi	p__unidentified	c__unidentified	o__unidentified	f__unidentified	g__unidentified	s__unidentified	0	0	0	0	0	0	3	0	10	0	0	0
e09f1fa5fcb0abefa67ee27c1239657a	k__Fungi	p__Ascomycota	c__Eurotiomycetes	o__Chaetothyriales	f__Herpotrichiellaceae	g__Cladophialophora	s__	0	0	0	0	0	0	0	13	0	0	0	0
9560741d588a92cbfdf87979f44d31e8	k__Fungi	p__Basidiomycota	c__Agaricomycetes	o__Sebacinales	f__Serendipitaceae	g__Serendipita	s__Serendipita_vermifera	0	0	0	0	0	0	0	13	0	0	0	0
2bc04f3dcc0f3684902289938feef3c8	k__Fungi	p__	c__	o__	f__	g__	s__	0	0	0	0	0	0	0	13	0	0	0	0
30e96c9280d760e06e106589ec5cec90	k__Fungi	p__unidentified	c__unidentified	o__unidentified	f__unidentified	g__unidentified	s__unidentified	0	0	0	0	0	0	0	13	0	0	0	0
f480c3c01c38932dff2f498cb3848262	k__Fungi	p__	c__	o__	f__	g__	s__	0	0	0	0	0	0	0	13	0	0	0	0
97e64fb8e9f985a111158c777243425e	k__Fungi	p__unidentified	c__unidentified	o__unidentified	f__unidentified	g__unidentified	s__unidentified	0	0	0	0	0	0	0	13	0	0	0	0
2bb21f0d1ecff402d4ba8191099e95aa	k__Fungi	p__Ascomycota	c__Archaeorhizomycetes	o__Archaeorhizomycetales	f__Archaeorhizomycetaceae	g__Archaeorhizomyces	s__unidentified	0	0	0	0	0	0	0	13	0	0	0	0
70612d51491dbc1f21a403812e696068	k__Fungi	p__unidentified	c__unidentified	o__unidentified	f__unidentified	g__unidentified	s__unidentified	0	0	0	0	0	0	0	13	0	0	0	0
ab8ed18c6711ca93ea6ccbe24a89e57f	k__Fungi	p__unidentified	c__unidentified	o__unidentified	f__unidentified	g__unidentified	s__unidentified	0	0	0	0	0	0	0	13	0	0	0	0
81b6a9f9aac4ea5d2d5e8026c95326b0	k__Fungi	p__Mortierellomycota	c__Mortierellomycetes	o__Mortierellales	f__Mortierellaceae	g__Mortierella	s__	0	0	0	0	0	0	0	13	0	0	0	0
4efcee5b25668847c70a63fadd4b87b3	k__Fungi	p__Ascomycota	c__Eurotiomycetes	o__Chaetothyriales	f__unidentified	g__unidentified	s__unidentified	0	0	0	0	0	0	0	13	0	0	0	0
4c50ce9a6437419dfa1e4b100e74864f	k__Fungi	p__unidentified	c__unidentified	o__unidentified	f__unidentified	g__unidentified	s__unidentified	0	0	0	0	0	0	0	0	13	0	0	0
5c0017e76f35d951d6c180734b2897b1	k__Fungi	p__Ascomycota	c__Dothideomycetes	o__Pleosporales	f__unidentified	g__unidentified	s__unidentified	0	0	0	0	0	0	0	0	13	0	0	0
73e621d9e19269ccaf1af8848ba216c1	k__Fungi	p__Ascomycota	c__Sordariomycetes	o__Magnaporthales	f__Magnaporthaceae	g__Pseudophialophora	s__	0	0	0	0	0	0	0	0	13	0	0	0
f792f3dd532514f492e3f17c7024201d	Unassigned	p__	c__	o__	f__	g__	s__	0	0	0	0	0	0	0	0	13	0	0	0
cddf374bfd30132ae550e577441f805b	k__Fungi	p__Basidiomycota	c__Agaricomycetes	o__Agaricales	f__Strophariaceae	g__Pholiota	s__unidentified	0	0	0	0	0	0	0	0	13	0	0	0
6710e45e284225c4f404718207dad1a8	k__Fungi	p__unidentified	c__unidentified	o__unidentified	f__unidentified	g__unidentified	s__unidentified	0	0	0	0	0	0	0	0	13	0	0	0
4a49297c8a41e28acebe63f58220979a	k__Fungi	p__Glomeromycota	c__Glomeromycetes	o__Glomerales	f__Glomeraceae	g__unidentified	s__unidentified	0	0	0	0	0	0	0	0	13	0	0	0
856f416ef3c24b20e2456f292949f66f	k__Fungi	p__Ascomycota	c__Dothideomycetes	o__Capnodiales	f__Teratosphaeriaceae	g__Devriesia	s__unidentified	0	0	0	0	0	0	0	0	0	13	0	0
413f0f81d3ddd1f532569054a2b7f141	k__Fungi	p__Ascomycota	c__Dothideomycetes	o__Capnodiales	f__Cladosporiaceae	g__Rachicladosporium	s__unidentified	0	0	0	0	0	0	0	0	0	13	0	0
9cde9ae07aa4a7c23755e713f9674585	k__Fungi	p__unidentified	c__unidentified	o__unidentified	f__unidentified	g__unidentified	s__unidentified	0	0	0	0	0	0	0	0	0	13	0	0
07c0a75f68afdd77a3edfaa01b3d4ab4	k__Fungi	p__unidentified	c__unidentified	o__unidentified	f__unidentified	g__unidentified	s__unidentified	0	0	0	0	0	0	0	0	0	9	4	0
510d4ec09113958c43c8483ebb45e948	k__Fungi	p__unidentified	c__unidentified	o__unidentified	f__unidentified	g__unidentified	s__unidentified	0	0	0	0	0	0	0	0	0	0	13	0
5f98a46f8cc44740b41d732542597524	k__Fungi	p__Ascomycota	c__	o__	f__	g__	s__	0	0	0	0	0	0	0	0	0	0	13	0
5faa051506e166decc77dfa91eee0a36	k__Fungi	p__	c__	o__	f__	g__	s__	0	0	0	0	0	0	0	0	0	0	0	13
94ce923380314d73a7d30fad3b8f192c	k__Fungi	p__unidentified	c__unidentified	o__unidentified	f__unidentified	g__unidentified	s__unidentified	5	0	0	0	7	0	0	0	0	0	0	0
48ec628da5077ccc4751c6ab491a90a4	k__Fungi	p__unidentified	c__unidentified	o__unidentified	f__unidentified	g__unidentified	s__unidentified	0	12	0	0	0	0	0	0	0	0	0	0
1e9aa20f126a90785937bc8d5eb2af98	k__Fungi	p__unidentified	c__unidentified	o__unidentified	f__unidentified	g__unidentified	s__unidentified	0	12	0	0	0	0	0	0	0	0	0	0
d4536dade60975ca9ca5869ddac7d8fc	k__Fungi	p__unidentified	c__unidentified	o__unidentified	f__unidentified	g__unidentified	s__unidentified	0	12	0	0	0	0	0	0	0	0	0	0
0460491a77873207a678ca038aa1ce50	k__Fungi	p__unidentified	c__unidentified	o__unidentified	f__unidentified	g__unidentified	s__unidentified	0	8	0	4	0	0	0	0	0	0	0	0
601eed2ffdddea290252d80c3a0d1a1b	k__Fungi	p__unidentified	c__unidentified	o__unidentified	f__unidentified	g__unidentified	s__unidentified	0	4	0	0	0	0	0	8	0	0	0	0
1b9cd8a87c137d9ac7b1d01edb5334ac	k__Fungi	p__Ascomycota	c__Sordariomycetes	o__Hypocreales	f__Cordycipitaceae	g__	s__	0	0	12	0	0	0	0	0	0	0	0	0
789e368deea368be6344ae14ae679ad8	k__Fungi	p__Ascomycota	c__Eurotiomycetes	o__Chaetothyriales	f__Herpotrichiellaceae	g__Cladophialophora	s__unidentified	0	0	12	0	0	0	0	0	0	0	0	0
785ed4f2adf2a9b96d6ce46d6c370810	k__Fungi	p__unidentified	c__unidentified	o__unidentified	f__unidentified	g__unidentified	s__unidentified	0	0	12	0	0	0	0	0	0	0	0	0
5bd0d18e8cc3d3cfce46cb7b708f79f3	k__Fungi	p__Ascomycota	c__Leotiomycetes	o__Helotiales	f__Hyaloscyphaceae	g__Hyphodiscus	s__unidentified	0	0	0	12	0	0	0	0	0	0	0	0
427b9c53f89415073cbeb49437fb08f2	k__Fungi	p__Ascomycota	c__Sordariomycetes	o__Hypocreales	f__Clavicipitaceae	g__	s__	0	0	0	12	0	0	0	0	0	0	0	0
5bb3e44502b109936d6c005925682807	k__Fungi	p__	c__	o__	f__	g__	s__	0	0	0	12	0	0	0	0	0	0	0	0
06f1f3e16acd601203e778c486d97993	k__Fungi	p__unidentified	c__unidentified	o__unidentified	f__unidentified	g__unidentified	s__unidentified	0	0	0	12	0	0	0	0	0	0	0	0
5ebf42c5b35b73b14cf56313f1ebf795	k__Fungi	p__unidentified	c__unidentified	o__unidentified	f__unidentified	g__unidentified	s__unidentified	0	0	0	0	12	0	0	0	0	0	0	0
5f01f8777271ccc918250a97f5a5b912	Unassigned	p__	c__	o__	f__	g__	s__	0	0	0	0	12	0	0	0	0	0	0	0
9131edbd6436e585fc4f89f077bffd32	k__Fungi	p__unidentified	c__unidentified	o__unidentified	f__unidentified	g__unidentified	s__unidentified	0	0	0	0	12	0	0	0	0	0	0	0
b39141a8d10d6d75bf2f674e13078e8a	k__Fungi	p__unidentified	c__unidentified	o__unidentified	f__unidentified	g__unidentified	s__unidentified	0	0	0	0	12	0	0	0	0	0	0	0
af8f73d1f279108fafcb29176691307d	k__Fungi	p__Ascomycota	c__Sordariomycetes	o__Sordariales	f__Chaetomiaceae	g__Subramaniula	s__Subramaniula_anamorphosa	0	0	0	0	12	0	0	0	0	0	0	0
b4101f6e88b264a439e1bd7162a31eb8	k__Fungi	p__unidentified	c__unidentified	o__unidentified	f__unidentified	g__unidentified	s__unidentified	0	0	0	0	12	0	0	0	0	0	0	0
2ab84186e9e608a4e987e332adb4a63d	k__Fungi	p__unidentified	c__unidentified	o__unidentified	f__unidentified	g__unidentified	s__unidentified	0	0	0	0	12	0	0	0	0	0	0	0
615173c02d690a5ba6930ed2809b17c6	k__Fungi	p__	c__	o__	f__	g__	s__	0	0	0	0	12	0	0	0	0	0	0	0
44dab4d8b4c85226567dc00c98e13414	k__Fungi	p__Basidiomycota	c__Agaricomycetes	o__Agaricales	f__Inocybaceae	g__Inocybe	s__unidentified	0	0	0	0	12	0	0	0	0	0	0	0
339885f8d37922c26a07c2039fa2d958	k__Fungi	p__unidentified	c__unidentified	o__unidentified	f__unidentified	g__unidentified	s__unidentified	0	0	0	0	12	0	0	0	0	0	0	0
6e343d14b32e8d76782a4fea73729dea	k__Fungi	p__unidentified	c__unidentified	o__unidentified	f__unidentified	g__unidentified	s__unidentified	0	0	0	0	12	0	0	0	0	0	0	0
[truncated: 995 more rows]
